# Supplementary material for: Structural and evolutionary analyses of the Plasmodium falciparum chloroquine resistance transporter
Source: Sci Rep. 2020 Mar 16;10:4842. doi: 10.1038/s41598-020-61181-1 (PMC7076037; doi:10.1038/s41598-020-61181-1)
Supplement: Supplementary file 2 — Supplementary Files. [file 41598_2020_61181_MOESM2_ESM.zip]

Archive with 3 entries (3 files):
- Supplementary_File_S2-PfCRT_inward-facing.pdb
- readme.txt
- Supplementary_File_S1-PfCRT_occluded.pdb
