# Supplementary material for: Structural and evolutionary analyses of the Plasmodium falciparum chloroquine resistance transporter
Source: Sci Rep. 2020 Mar 16;10:4842. doi: 10.1038/s41598-020-61181-1 (PMC7076037; doi:10.1038/s41598-020-61181-1)
Supplement: Supplementary file 2 — Supplementary Files. [file 41598_2020_61181_MOESM2_ESM.zip › Supplementary_File_S2-PfCRT_inward-facing.pdb]

HEADER    MEMBRANE PROTEIN                        21-JAN-19              
TITLE     MODELING OF THE WILD-TYPE PLASMODIUM FALCIPARUM CHLOROQUINE RESISTANCE TRANSPORTER
TITLE    2 INWARD-FACING STATE
COMPND    MOL_ID: 1;                                                            
COMPND   2 MOLECULE: CHLOROQUINE RESISTANCE TRANSPORTER;                        
COMPND   3 CHAIN: A;
AUTHOR    R.COPPEE
ATOM      1  N   LYS A  53       5.645 183.846   4.159  1.00  0.00           N  
ATOM      2  CA  LYS A  53       5.617 185.107   3.373  1.00  0.00           C  
ATOM      3  C   LYS A  53       4.282 185.224   2.667  1.00  0.00           C  
ATOM      4  O   LYS A  53       3.701 184.198   2.312  1.00  0.00           O  
ATOM      5  CB  LYS A  53       6.767 185.079   2.362  1.00  0.00           C  
ATOM      6  CG  LYS A  53       7.073 186.380   1.621  1.00  0.00           C  
ATOM      7  CD  LYS A  53       8.156 186.115   0.597  1.00  0.00           C  
ATOM      8  CE  LYS A  53       8.567 187.353  -0.193  1.00  0.00           C  
ATOM      9  NZ  LYS A  53       9.647 186.977  -1.169  1.00  0.00           N1+
ATOM     10  N   GLU A  54       3.765 186.424   2.463  1.00  0.00           N  
ATOM     11  CA  GLU A  54       2.568 186.584   1.641  1.00  0.00           C  
ATOM     12  C   GLU A  54       2.970 186.210   0.221  1.00  0.00           C  
ATOM     13  O   GLU A  54       4.063 186.565  -0.226  1.00  0.00           O  
ATOM     14  CB  GLU A  54       2.077 188.032   1.644  1.00  0.00           C  
ATOM     15  CG  GLU A  54       1.634 188.524   3.006  1.00  0.00           C  
ATOM     16  CD  GLU A  54       0.964 189.879   2.930  1.00  0.00           C  
ATOM     17  OE1 GLU A  54       1.458 190.789   2.220  1.00  0.00           O  
ATOM     18  OE2 GLU A  54      -0.092 190.058   3.580  1.00  0.00           O1-
ATOM     19  N   ILE A  55       2.110 185.514  -0.504  1.00  0.00           N  
ATOM     20  CA  ILE A  55       2.414 185.179  -1.888  1.00  0.00           C  
ATOM     21  C   ILE A  55       2.014 186.441  -2.638  1.00  0.00           C  
ATOM     22  O   ILE A  55       0.870 186.896  -2.555  1.00  0.00           O  
ATOM     23  CB  ILE A  55       1.695 183.895  -2.373  1.00  0.00           C  
ATOM     24  CG1 ILE A  55       2.175 182.711  -1.507  1.00  0.00           C  
ATOM     25  CG2 ILE A  55       1.992 183.644  -3.874  1.00  0.00           C  
ATOM     26  CD1 ILE A  55       1.486 181.372  -1.748  1.00  0.00           C  
ATOM     27  N   LYS A  56       2.976 187.060  -3.299  1.00  0.00           N  
ATOM     28  CA  LYS A  56       2.754 188.294  -4.049  1.00  0.00           C  
ATOM     29  C   LYS A  56       2.412 187.855  -5.463  1.00  0.00           C  
ATOM     30  O   LYS A  56       2.695 186.717  -5.826  1.00  0.00           O  
ATOM     31  CB  LYS A  56       4.030 189.145  -4.021  1.00  0.00           C  
ATOM     32  CG  LYS A  56       4.486 189.614  -2.626  1.00  0.00           C  
ATOM     33  CD  LYS A  56       3.478 190.534  -1.933  1.00  0.00           C  
ATOM     34  CE  LYS A  56       4.046 191.109  -0.637  1.00  0.00           C  
ATOM     35  NZ  LYS A  56       3.073 192.024   0.062  1.00  0.00           N1+
ATOM     36  N   ASP A  57       1.830 188.720  -6.279  1.00  0.00           N  
ATOM     37  CA  ASP A  57       1.603 188.369  -7.685  1.00  0.00           C  
ATOM     38  C   ASP A  57       2.970 188.327  -8.360  1.00  0.00           C  
ATOM     39  O   ASP A  57       3.222 187.510  -9.244  1.00  0.00           O  
ATOM     40  CB  ASP A  57       0.758 189.404  -8.432  1.00  0.00           C  
ATOM     41  CG  ASP A  57      -0.708 189.384  -8.042  1.00  0.00           C  
ATOM     42  OD1 ASP A  57      -1.216 188.381  -7.491  1.00  0.00           O  
ATOM     43  OD2 ASP A  57      -1.386 190.403  -8.303  1.00  0.00           O1-
ATOM     44  N   ASN A  58       3.837 189.233  -7.931  1.00  0.00           N  
ATOM     45  CA  ASN A  58       5.193 189.365  -8.464  1.00  0.00           C  
ATOM     46  C   ASN A  58       6.165 188.622  -7.540  1.00  0.00           C  
ATOM     47  O   ASN A  58       6.507 189.117  -6.464  1.00  0.00           O  
ATOM     48  CB  ASN A  58       5.560 190.850  -8.562  1.00  0.00           C  
ATOM     49  CG  ASN A  58       4.893 191.548  -9.730  1.00  0.00           C  
ATOM     50  ND2 ASN A  58       5.284 192.764  -9.976  1.00  0.00           N  
ATOM     51  OD1 ASN A  58       4.040 191.001 -10.419  1.00  0.00           O  
ATOM     52  N   ILE A  59       6.561 187.418  -7.930  1.00  0.00           N  
ATOM     53  CA  ILE A  59       7.242 186.479  -7.029  1.00  0.00           C  
ATOM     54  C   ILE A  59       8.767 186.528  -7.169  1.00  0.00           C  
ATOM     55  O   ILE A  59       9.334 186.116  -8.183  1.00  0.00           O  
ATOM     56  CB  ILE A  59       6.725 185.021  -7.253  1.00  0.00           C  
ATOM     57  CG1 ILE A  59       5.191 184.979  -7.091  1.00  0.00           C  
ATOM     58  CG2 ILE A  59       7.382 184.032  -6.253  1.00  0.00           C  
ATOM     59  CD1 ILE A  59       4.524 183.651  -7.425  1.00  0.00           C  
ATOM     60  N   PHE A  60       9.436 187.029  -6.138  1.00  0.00           N  
ATOM     61  CA  PHE A  60      10.891 187.185  -6.136  1.00  0.00           C  
ATOM     62  C   PHE A  60      11.466 187.122  -4.726  1.00  0.00           C  
ATOM     63  O   PHE A  60      10.928 187.745  -3.805  1.00  0.00           O  
ATOM     64  CB  PHE A  60      11.240 188.544  -6.741  1.00  0.00           C  
ATOM     65  CG  PHE A  60      12.712 188.815  -6.825  1.00  0.00           C  
ATOM     66  CD1 PHE A  60      13.488 188.215  -7.834  1.00  0.00           C  
ATOM     67  CD2 PHE A  60      13.330 189.685  -5.909  1.00  0.00           C  
ATOM     68  CE1 PHE A  60      14.872 188.490  -7.936  1.00  0.00           C  
ATOM     69  CE2 PHE A  60      14.702 189.987  -6.015  1.00  0.00           C  
ATOM     70  CZ  PHE A  60      15.471 189.400  -7.039  1.00  0.00           C  
ATOM     71  N   ILE A  61      12.572 186.412  -4.560  1.00  0.00           N  
ATOM     72  CA  ILE A  61      13.249 186.303  -3.273  1.00  0.00           C  
ATOM     73  C   ILE A  61      14.564 187.075  -3.365  1.00  0.00           C  
ATOM     74  O   ILE A  61      15.533 186.659  -4.007  1.00  0.00           O  
ATOM     75  CB  ILE A  61      13.491 184.823  -2.854  1.00  0.00           C  
ATOM     76  CG1 ILE A  61      12.159 184.055  -2.836  1.00  0.00           C  
ATOM     77  CG2 ILE A  61      14.126 184.751  -1.452  1.00  0.00           C  
ATOM     78  CD1 ILE A  61      12.241 182.570  -2.500  1.00  0.00           C  
ATOM     79  N   TYR A  62      14.601 188.204  -2.676  1.00  0.00           N  
ATOM     80  CA  TYR A  62      15.793 189.042  -2.610  1.00  0.00           C  
ATOM     81  C   TYR A  62      16.935 188.288  -1.944  1.00  0.00           C  
ATOM     82  O   TYR A  62      18.085 188.382  -2.364  1.00  0.00           O  
ATOM     83  CB  TYR A  62      15.470 190.292  -1.798  1.00  0.00           C  
ATOM     84  CG  TYR A  62      16.678 191.147  -1.495  1.00  0.00           C  
ATOM     85  CD1 TYR A  62      17.293 191.907  -2.505  1.00  0.00           C  
ATOM     86  CD2 TYR A  62      17.217 191.195  -0.193  1.00  0.00           C  
ATOM     87  CE1 TYR A  62      18.401 192.743  -2.213  1.00  0.00           C  
ATOM     88  CE2 TYR A  62      18.329 192.023   0.102  1.00  0.00           C  
ATOM     89  CZ  TYR A  62      18.901 192.797  -0.909  1.00  0.00           C  
ATOM     90  OH  TYR A  62      19.967 193.606  -0.624  1.00  0.00           O  
ATOM     91  N   ILE A  63      16.600 187.480  -0.948  1.00  0.00           N  
ATOM     92  CA  ILE A  63      17.595 186.691  -0.221  1.00  0.00           C  
ATOM     93  C   ILE A  63      18.360 185.799  -1.206  1.00  0.00           C  
ATOM     94  O   ILE A  63      19.592 185.766  -1.187  1.00  0.00           O  
ATOM     95  CB  ILE A  63      16.926 185.822   0.896  1.00  0.00           C  
ATOM     96  CG1 ILE A  63      16.089 186.699   1.850  1.00  0.00           C  
ATOM     97  CG2 ILE A  63      17.969 185.021   1.702  1.00  0.00           C  
ATOM     98  CD1 ILE A  63      15.072 185.925   2.693  1.00  0.00           C  
ATOM     99  N   LEU A  64      17.653 185.133  -2.112  1.00  0.00           N  
ATOM    100  CA  LEU A  64      18.305 184.279  -3.104  1.00  0.00           C  
ATOM    101  C   LEU A  64      19.125 185.089  -4.091  1.00  0.00           C  
ATOM    102  O   LEU A  64      20.187 184.646  -4.496  1.00  0.00           O  
ATOM    103  CB  LEU A  64      17.300 183.454  -3.916  1.00  0.00           C  
ATOM    104  CG  LEU A  64      16.580 182.252  -3.289  1.00  0.00           C  
ATOM    105  CD1 LEU A  64      15.660 181.629  -4.338  1.00  0.00           C  
ATOM    106  CD2 LEU A  64      17.547 181.188  -2.771  1.00  0.00           C  
ATOM    107  N   SER A  65      18.678 186.275  -4.477  1.00  0.00           N  
ATOM    108  CA  SER A  65      19.453 187.074  -5.429  1.00  0.00           C  
ATOM    109  C   SER A  65      20.793 187.535  -4.851  1.00  0.00           C  
ATOM    110  O   SER A  65      21.783 187.664  -5.569  1.00  0.00           O  
ATOM    111  CB  SER A  65      18.648 188.283  -5.899  1.00  0.00           C  
ATOM    112  OG  SER A  65      18.505 189.264  -4.884  1.00  0.00           O  
ATOM    113  N   ILE A  66      20.846 187.748  -3.543  1.00  0.00           N  
ATOM    114  CA  ILE A  66      22.102 188.099  -2.882  1.00  0.00           C  
ATOM    115  C   ILE A  66      22.983 186.859  -2.775  1.00  0.00           C  
ATOM    116  O   ILE A  66      24.191 186.944  -3.018  1.00  0.00           O  
ATOM    117  CB  ILE A  66      21.832 188.734  -1.488  1.00  0.00           C  
ATOM    118  CG1 ILE A  66      21.116 190.091  -1.647  1.00  0.00           C  
ATOM    119  CG2 ILE A  66      23.130 188.894  -0.662  1.00  0.00           C  
ATOM    120  CD1 ILE A  66      21.887 191.202  -2.406  1.00  0.00           C  
ATOM    121  N   ILE A  67      22.388 185.707  -2.488  1.00  0.00           N  
ATOM    122  CA  ILE A  67      23.144 184.452  -2.446  1.00  0.00           C  
ATOM    123  C   ILE A  67      23.726 184.211  -3.835  1.00  0.00           C  
ATOM    124  O   ILE A  67      24.902 183.908  -3.946  1.00  0.00           O  
ATOM    125  CB  ILE A  67      22.270 183.238  -1.987  1.00  0.00           C  
ATOM    126  CG1 ILE A  67      21.854 183.413  -0.515  1.00  0.00           C  
ATOM    127  CG2 ILE A  67      23.031 181.894  -2.139  1.00  0.00           C  
ATOM    128  CD1 ILE A  67      20.712 182.499  -0.039  1.00  0.00           C  
ATOM    129  N   TYR A  68      22.954 184.420  -4.891  1.00  0.00           N  
ATOM    130  CA  TYR A  68      23.445 184.246  -6.257  1.00  0.00           C  
ATOM    131  C   TYR A  68      24.657 185.120  -6.543  1.00  0.00           C  
ATOM    132  O   TYR A  68      25.634 184.648  -7.100  1.00  0.00           O  
ATOM    133  CB  TYR A  68      22.329 184.579  -7.248  1.00  0.00           C  
ATOM    134  CG  TYR A  68      22.744 184.513  -8.698  1.00  0.00           C  
ATOM    135  CD1 TYR A  68      22.783 183.286  -9.388  1.00  0.00           C  
ATOM    136  CD2 TYR A  68      23.108 185.685  -9.389  1.00  0.00           C  
ATOM    137  CE1 TYR A  68      23.190 183.233 -10.746  1.00  0.00           C  
ATOM    138  CE2 TYR A  68      23.511 185.631 -10.747  1.00  0.00           C  
ATOM    139  CZ  TYR A  68      23.562 184.401 -11.402  1.00  0.00           C  
ATOM    140  OH  TYR A  68      24.003 184.335 -12.697  1.00  0.00           O  
ATOM    141  N   LEU A  69      24.643 186.381  -6.135  1.00  0.00           N  
ATOM    142  CA  LEU A  69      25.815 187.222  -6.376  1.00  0.00           C  
ATOM    143  C   LEU A  69      27.034 186.712  -5.606  1.00  0.00           C  
ATOM    144  O   LEU A  69      28.147 186.753  -6.126  1.00  0.00           O  
ATOM    145  CB  LEU A  69      25.541 188.686  -6.017  1.00  0.00           C  
ATOM    146  CG  LEU A  69      24.541 189.464  -6.888  1.00  0.00           C  
ATOM    147  CD1 LEU A  69      24.345 190.854  -6.287  1.00  0.00           C  
ATOM    148  CD2 LEU A  69      24.982 189.595  -8.346  1.00  0.00           C  
ATOM    149  N   SER A  70      26.845 186.192  -4.401  1.00  0.00           N  
ATOM    150  CA  SER A  70      27.960 185.631  -3.632  1.00  0.00           C  
ATOM    151  C   SER A  70      28.489 184.331  -4.233  1.00  0.00           C  
ATOM    152  O   SER A  70      29.691 184.061  -4.215  1.00  0.00           O  
ATOM    153  CB  SER A  70      27.504 185.325  -2.206  1.00  0.00           C  
ATOM    154  OG  SER A  70      26.982 186.487  -1.590  1.00  0.00           O  
ATOM    155  N   VAL A  71      27.589 183.517  -4.758  1.00  0.00           N  
ATOM    156  CA  VAL A  71      27.939 182.245  -5.380  1.00  0.00           C  
ATOM    157  C   VAL A  71      28.668 182.543  -6.689  1.00  0.00           C  
ATOM    158  O   VAL A  71      29.704 181.933  -6.956  1.00  0.00           O  
ATOM    159  CB  VAL A  71      26.652 181.396  -5.566  1.00  0.00           C  
ATOM    160  CG1 VAL A  71      26.866 180.186  -6.427  1.00  0.00           C  
ATOM    161  CG2 VAL A  71      26.127 180.912  -4.197  1.00  0.00           C  
ATOM    162  N   CYS A  72      28.228 183.547  -7.435  1.00  0.00           N  
ATOM    163  CA  CYS A  72      28.961 184.004  -8.612  1.00  0.00           C  
ATOM    164  C   CYS A  72      30.350 184.500  -8.246  1.00  0.00           C  
ATOM    165  O   CYS A  72      31.307 184.183  -8.938  1.00  0.00           O  
ATOM    166  CB  CYS A  72      28.221 185.138  -9.324  1.00  0.00           C  
ATOM    167  SG  CYS A  72      26.736 184.624 -10.191  1.00  0.00           S  
ATOM    168  N   VAL A  73      30.491 185.238  -7.154  1.00  0.00           N  
ATOM    169  CA  VAL A  73      31.817 185.672  -6.709  1.00  0.00           C  
ATOM    170  C   VAL A  73      32.704 184.459  -6.437  1.00  0.00           C  
ATOM    171  O   VAL A  73      33.825 184.410  -6.934  1.00  0.00           O  
ATOM    172  CB  VAL A  73      31.725 186.605  -5.464  1.00  0.00           C  
ATOM    173  CG1 VAL A  73      33.056 186.700  -4.707  1.00  0.00           C  
ATOM    174  CG2 VAL A  73      31.261 188.007  -5.891  1.00  0.00           C  
ATOM    175  N   MET A  74      32.217 183.450  -5.726  1.00  0.00           N  
ATOM    176  CA  MET A  74      33.050 182.280  -5.440  1.00  0.00           C  
ATOM    177  C   MET A  74      33.419 181.542  -6.718  1.00  0.00           C  
ATOM    178  O   MET A  74      34.583 181.230  -6.958  1.00  0.00           O  
ATOM    179  CB  MET A  74      32.326 181.315  -4.501  1.00  0.00           C  
ATOM    180  CG  MET A  74      32.168 181.832  -3.080  1.00  0.00           C  
ATOM    181  SD  MET A  74      33.752 182.150  -2.272  1.00  0.00           S  
ATOM    182  CE  MET A  74      34.413 180.482  -2.046  1.00  0.00           C  
ATOM    183  N   ASN A  75      32.433 181.334  -7.576  1.00  0.00           N  
ATOM    184  CA  ASN A  75      32.636 180.681  -8.865  1.00  0.00           C  
ATOM    185  C   ASN A  75      33.693 181.415  -9.688  1.00  0.00           C  
ATOM    186  O   ASN A  75      34.575 180.796 -10.275  1.00  0.00           O  
ATOM    187  CB  ASN A  75      31.291 180.656  -9.601  1.00  0.00           C  
ATOM    188  CG  ASN A  75      31.420 180.282 -11.043  1.00  0.00           C  
ATOM    189  ND2 ASN A  75      31.325 179.023 -11.343  1.00  0.00           N  
ATOM    190  OD1 ASN A  75      31.570 181.145 -11.895  1.00  0.00           O  
ATOM    191  N   LYS A  76      33.647 182.737  -9.702  1.00  0.00           N  
ATOM    192  CA  LYS A  76      34.601 183.524 -10.480  1.00  0.00           C  
ATOM    193  C   LYS A  76      35.974 183.676  -9.847  1.00  0.00           C  
ATOM    194  O   LYS A  76      36.940 183.802 -10.585  1.00  0.00           O  
ATOM    195  CB  LYS A  76      33.985 184.879 -10.814  1.00  0.00           C  
ATOM    196  CG  LYS A  76      32.811 184.737 -11.786  1.00  0.00           C  
ATOM    197  CD  LYS A  76      33.272 184.623 -13.234  1.00  0.00           C  
ATOM    198  CE  LYS A  76      32.103 184.418 -14.181  1.00  0.00           C  
ATOM    199  NZ  LYS A  76      31.629 182.996 -14.174  1.00  0.00           N1+
ATOM    200  N   ILE A  77      36.110 183.550  -8.534  1.00  0.00           N  
ATOM    201  CA  ILE A  77      37.444 183.451  -7.924  1.00  0.00           C  
ATOM    202  C   ILE A  77      38.089 182.199  -8.515  1.00  0.00           C  
ATOM    203  O   ILE A  77      39.232 182.231  -8.980  1.00  0.00           O  
ATOM    204  CB  ILE A  77      37.388 183.357  -6.362  1.00  0.00           C  
ATOM    205  CG1 ILE A  77      36.932 184.701  -5.762  1.00  0.00           C  
ATOM    206  CG2 ILE A  77      38.761 182.959  -5.750  1.00  0.00           C  
ATOM    207  CD1 ILE A  77      36.439 184.627  -4.308  1.00  0.00           C  
ATOM    208  N   PHE A  78      37.346 181.104  -8.576  1.00  0.00           N  
ATOM    209  CA  PHE A  78      37.893 179.887  -9.166  1.00  0.00           C  
ATOM    210  C   PHE A  78      38.103 180.018 -10.673  1.00  0.00           C  
ATOM    211  O   PHE A  78      39.063 179.471 -11.198  1.00  0.00           O  
ATOM    212  CB  PHE A  78      37.018 178.685  -8.811  1.00  0.00           C  
ATOM    213  CG  PHE A  78      36.868 178.486  -7.326  1.00  0.00           C  
ATOM    214  CD1 PHE A  78      35.593 178.444  -6.739  1.00  0.00           C  
ATOM    215  CD2 PHE A  78      38.004 178.397  -6.496  1.00  0.00           C  
ATOM    216  CE1 PHE A  78      35.447 178.382  -5.332  1.00  0.00           C  
ATOM    217  CE2 PHE A  78      37.872 178.319  -5.089  1.00  0.00           C  
ATOM    218  CZ  PHE A  78      36.589 178.319  -4.505  1.00  0.00           C  
ATOM    219  N   ALA A  79      37.288 180.791 -11.377  1.00  0.00           N  
ATOM    220  CA  ALA A  79      37.538 181.044 -12.798  1.00  0.00           C  
ATOM    221  C   ALA A  79      38.878 181.761 -13.017  1.00  0.00           C  
ATOM    222  O   ALA A  79      39.662 181.358 -13.883  1.00  0.00           O  
ATOM    223  CB  ALA A  79      36.399 181.858 -13.410  1.00  0.00           C  
ATOM    224  N   LYS A  80      39.177 182.776 -12.210  1.00  0.00           N  
ATOM    225  CA  LYS A  80      40.453 183.493 -12.340  1.00  0.00           C  
ATOM    226  C   LYS A  80      41.607 182.544 -12.060  1.00  0.00           C  
ATOM    227  O   LYS A  80      42.625 182.577 -12.746  1.00  0.00           O  
ATOM    228  CB  LYS A  80      40.570 184.682 -11.371  1.00  0.00           C  
ATOM    229  CG  LYS A  80      39.547 185.813 -11.503  1.00  0.00           C  
ATOM    230  CD  LYS A  80      39.506 186.487 -12.867  1.00  0.00           C  
ATOM    231  CE  LYS A  80      38.564 187.688 -12.812  1.00  0.00           C  
ATOM    232  NZ  LYS A  80      38.380 188.323 -14.151  1.00  0.00           N1+
ATOM    233  N   ARG A  81      41.435 181.686 -11.065  1.00  0.00           N  
ATOM    234  CA  ARG A  81      42.466 180.721 -10.672  1.00  0.00           C  
ATOM    235  C   ARG A  81      42.619 179.500 -11.576  1.00  0.00           C  
ATOM    236  O   ARG A  81      43.618 178.800 -11.460  1.00  0.00           O  
ATOM    237  CB  ARG A  81      42.197 180.238  -9.247  1.00  0.00           C  
ATOM    238  CG  ARG A  81      42.402 181.300  -8.174  1.00  0.00           C  
ATOM    239  CD  ARG A  81      42.055 180.706  -6.825  1.00  0.00           C  
ATOM    240  NE  ARG A  81      42.234 181.642  -5.708  1.00  0.00           N  
ATOM    241  CZ  ARG A  81      41.942 181.401  -4.437  1.00  0.00           C  
ATOM    242  NH1 ARG A  81      41.444 180.274  -3.999  1.00  0.00           N1+
ATOM    243  NH2 ARG A  81      42.161 182.335  -3.562  1.00  0.00           N  
ATOM    244  N   THR A  82      41.669 179.217 -12.455  1.00  0.00           N  
ATOM    245  CA  THR A  82      41.805 178.063 -13.354  1.00  0.00           C  
ATOM    246  C   THR A  82      41.968 178.418 -14.825  1.00  0.00           C  
ATOM    247  O   THR A  82      42.753 177.784 -15.525  1.00  0.00           O  
ATOM    248  CB  THR A  82      40.622 177.077 -13.232  1.00  0.00           C  
ATOM    249  CG2 THR A  82      41.078 175.653 -13.437  1.00  0.00           C  
ATOM    250  OG1 THR A  82      40.093 177.116 -11.909  1.00  0.00           O  
ATOM    251  N   LEU A  83      41.259 179.421 -15.323  1.00  0.00           N  
ATOM    252  CA  LEU A  83      41.339 179.727 -16.749  1.00  0.00           C  
ATOM    253  C   LEU A  83      42.270 180.852 -17.128  1.00  0.00           C  
ATOM    254  O   LEU A  83      43.077 180.660 -18.034  1.00  0.00           O  
ATOM    255  CB  LEU A  83      39.967 180.071 -17.323  1.00  0.00           C  
ATOM    256  CG  LEU A  83      38.988 178.923 -17.589  1.00  0.00           C  
ATOM    257  CD1 LEU A  83      37.723 179.528 -18.201  1.00  0.00           C  
ATOM    258  CD2 LEU A  83      39.613 177.888 -18.535  1.00  0.00           C  
ATOM    259  N   ASN A  84      42.147 181.997 -16.470  1.00  0.00           N  
ATOM    260  CA  ASN A  84      42.793 183.231 -16.931  1.00  0.00           C  
ATOM    261  C   ASN A  84      44.312 183.124 -17.000  1.00  0.00           C  
ATOM    262  O   ASN A  84      44.970 183.060 -15.966  1.00  0.00           O  
ATOM    263  CB  ASN A  84      42.417 184.398 -16.017  1.00  0.00           C  
ATOM    264  CG  ASN A  84      43.040 185.691 -16.469  1.00  0.00           C  
ATOM    265  ND2 ASN A  84      43.471 186.494 -15.543  1.00  0.00           N  
ATOM    266  OD1 ASN A  84      43.169 185.946 -17.655  1.00  0.00           O  
ATOM    267  N   LYS A  85      44.833 183.068 -18.223  1.00  0.00           N  
ATOM    268  CA  LYS A  85      46.248 182.824 -18.556  1.00  0.00           C  
ATOM    269  C   LYS A  85      46.812 181.504 -18.029  1.00  0.00           C  
ATOM    270  O   LYS A  85      48.018 181.299 -18.074  1.00  0.00           O  
ATOM    271  CB  LYS A  85      47.136 183.983 -18.082  1.00  0.00           C  
ATOM    272  CG  LYS A  85      46.748 185.357 -18.627  1.00  0.00           C  
ATOM    273  CD  LYS A  85      47.728 186.441 -18.177  1.00  0.00           C  
ATOM    274  CE  LYS A  85      47.638 186.711 -16.675  1.00  0.00           C  
ATOM    275  NZ  LYS A  85      48.632 187.728 -16.223  1.00  0.00           N1+
ATOM    276  N   ILE A  86      45.967 180.608 -17.545  1.00  0.00           N  
ATOM    277  CA  ILE A  86      46.427 179.373 -16.901  1.00  0.00           C  
ATOM    278  C   ILE A  86      46.004 178.168 -17.728  1.00  0.00           C  
ATOM    279  O   ILE A  86      46.852 177.447 -18.244  1.00  0.00           O  
ATOM    280  CB  ILE A  86      45.889 179.260 -15.439  1.00  0.00           C  
ATOM    281  CG1 ILE A  86      46.420 180.409 -14.569  1.00  0.00           C  
ATOM    282  CG2 ILE A  86      46.300 177.920 -14.776  1.00  0.00           C  
ATOM    283  CD1 ILE A  86      45.570 180.753 -13.367  1.00  0.00           C  
ATOM    284  N   GLY A  87      44.703 177.940 -17.849  1.00  0.00           N  
ATOM    285  CA  GLY A  87      44.208 176.782 -18.576  1.00  0.00           C  
ATOM    286  C   GLY A  87      43.809 177.098 -19.997  1.00  0.00           C  
ATOM    287  O   GLY A  87      44.119 176.353 -20.920  1.00  0.00           O  
ATOM    288  N   ASN A  88      43.133 178.229 -20.156  1.00  0.00           N  
ATOM    289  CA  ASN A  88      42.634 178.733 -21.440  1.00  0.00           C  
ATOM    290  C   ASN A  88      41.690 177.805 -22.221  1.00  0.00           C  
ATOM    291  O   ASN A  88      41.457 178.010 -23.410  1.00  0.00           O  
ATOM    292  CB  ASN A  88      43.793 179.221 -22.320  1.00  0.00           C  
ATOM    293  CG  ASN A  88      44.638 180.255 -21.627  1.00  0.00           C  
ATOM    294  ND2 ASN A  88      45.920 180.030 -21.579  1.00  0.00           N  
ATOM    295  OD1 ASN A  88      44.135 181.249 -21.120  1.00  0.00           O  
ATOM    296  N   TYR A  89      41.097 176.814 -21.567  1.00  0.00           N  
ATOM    297  CA  TYR A  89      40.081 175.977 -22.204  1.00  0.00           C  
ATOM    298  C   TYR A  89      38.674 176.371 -21.786  1.00  0.00           C  
ATOM    299  O   TYR A  89      38.068 175.813 -20.863  1.00  0.00           O  
ATOM    300  CB  TYR A  89      40.285 174.506 -21.900  1.00  0.00           C  
ATOM    301  CG  TYR A  89      41.291 173.840 -22.796  1.00  0.00           C  
ATOM    302  CD1 TYR A  89      42.658 173.798 -22.468  1.00  0.00           C  
ATOM    303  CD2 TYR A  89      40.867 173.245 -23.997  1.00  0.00           C  
ATOM    304  CE1 TYR A  89      43.591 173.208 -23.357  1.00  0.00           C  
ATOM    305  CE2 TYR A  89      41.786 172.644 -24.875  1.00  0.00           C  
ATOM    306  CZ  TYR A  89      43.138 172.655 -24.562  1.00  0.00           C  
ATOM    307  OH  TYR A  89      43.999 172.139 -25.490  1.00  0.00           O  
ATOM    308  N   SER A  90      38.123 177.294 -22.552  1.00  0.00           N  
ATOM    309  CA  SER A  90      36.786 177.826 -22.336  1.00  0.00           C  
ATOM    310  C   SER A  90      35.698 176.759 -22.259  1.00  0.00           C  
ATOM    311  O   SER A  90      34.767 176.863 -21.462  1.00  0.00           O  
ATOM    312  CB  SER A  90      36.519 178.748 -23.519  1.00  0.00           C  
ATOM    313  OG  SER A  90      37.322 178.332 -24.615  1.00  0.00           O  
ATOM    314  N   PHE A  91      35.842 175.706 -23.050  1.00  0.00           N  
ATOM    315  CA  PHE A  91      34.866 174.617 -23.053  1.00  0.00           C  
ATOM    316  C   PHE A  91      35.230 173.393 -22.210  1.00  0.00           C  
ATOM    317  O   PHE A  91      34.361 172.568 -21.979  1.00  0.00           O  
ATOM    318  CB  PHE A  91      34.493 174.227 -24.485  1.00  0.00           C  
ATOM    319  CG  PHE A  91      33.553 175.209 -25.139  1.00  0.00           C  
ATOM    320  CD1 PHE A  91      34.017 176.434 -25.655  1.00  0.00           C  
ATOM    321  CD2 PHE A  91      32.176 174.923 -25.202  1.00  0.00           C  
ATOM    322  CE1 PHE A  91      33.113 177.380 -26.210  1.00  0.00           C  
ATOM    323  CE2 PHE A  91      31.261 175.856 -25.750  1.00  0.00           C  
ATOM    324  CZ  PHE A  91      31.732 177.090 -26.246  1.00  0.00           C  
ATOM    325  N   VAL A  92      36.431 173.297 -21.644  1.00  0.00           N  
ATOM    326  CA  VAL A  92      36.652 172.279 -20.600  1.00  0.00           C  
ATOM    327  C   VAL A  92      35.845 172.778 -19.419  1.00  0.00           C  
ATOM    328  O   VAL A  92      35.189 172.003 -18.748  1.00  0.00           O  
ATOM    329  CB  VAL A  92      38.140 172.065 -20.166  1.00  0.00           C  
ATOM    330  CG1 VAL A  92      38.256 171.259 -18.855  1.00  0.00           C  
ATOM    331  CG2 VAL A  92      38.905 171.310 -21.254  1.00  0.00           C  
ATOM    332  N   THR A  93      35.829 174.080 -19.192  1.00  0.00           N  
ATOM    333  CA  THR A  93      35.054 174.635 -18.088  1.00  0.00           C  
ATOM    334  C   THR A  93      33.554 174.376 -18.213  1.00  0.00           C  
ATOM    335  O   THR A  93      32.906 173.987 -17.237  1.00  0.00           O  
ATOM    336  CB  THR A  93      35.328 176.134 -18.009  1.00  0.00           C  
ATOM    337  CG2 THR A  93      35.012 176.711 -16.648  1.00  0.00           C  
ATOM    338  OG1 THR A  93      36.724 176.309 -18.229  1.00  0.00           O  
ATOM    339  N   SER A  94      32.997 174.530 -19.408  1.00  0.00           N  
ATOM    340  CA  SER A  94      31.579 174.237 -19.595  1.00  0.00           C  
ATOM    341  C   SER A  94      31.310 172.740 -19.474  1.00  0.00           C  
ATOM    342  O   SER A  94      30.392 172.327 -18.766  1.00  0.00           O  
ATOM    343  CB  SER A  94      31.062 174.791 -20.925  1.00  0.00           C  
ATOM    344  OG  SER A  94      31.728 174.217 -22.030  1.00  0.00           O  
ATOM    345  N   GLU A  95      32.156 171.924 -20.091  1.00  0.00           N  
ATOM    346  CA  GLU A  95      32.009 170.473 -20.036  1.00  0.00           C  
ATOM    347  C   GLU A  95      32.078 170.009 -18.585  1.00  0.00           C  
ATOM    348  O   GLU A  95      31.214 169.287 -18.115  1.00  0.00           O  
ATOM    349  CB  GLU A  95      33.121 169.810 -20.865  1.00  0.00           C  
ATOM    350  CG  GLU A  95      33.029 168.302 -20.994  1.00  0.00           C  
ATOM    351  CD  GLU A  95      34.226 167.700 -21.726  1.00  0.00           C  
ATOM    352  OE1 GLU A  95      35.351 167.726 -21.174  1.00  0.00           O  
ATOM    353  OE2 GLU A  95      34.054 167.119 -22.825  1.00  0.00           O1-
ATOM    354  N   THR A  96      33.074 170.472 -17.850  1.00  0.00           N  
ATOM    355  CA  THR A  96      33.267 170.067 -16.463  1.00  0.00           C  
ATOM    356  C   THR A  96      32.148 170.553 -15.562  1.00  0.00           C  
ATOM    357  O   THR A  96      31.667 169.781 -14.728  1.00  0.00           O  
ATOM    358  CB  THR A  96      34.616 170.580 -15.925  1.00  0.00           C  
ATOM    359  CG2 THR A  96      34.903 170.095 -14.524  1.00  0.00           C  
ATOM    360  OG1 THR A  96      35.656 170.093 -16.778  1.00  0.00           O  
ATOM    361  N   HIS A  97      31.679 171.788 -15.719  1.00  0.00           N  
ATOM    362  CA  HIS A  97      30.632 172.235 -14.807  1.00  0.00           C  
ATOM    363  C   HIS A  97      29.371 171.426 -15.028  1.00  0.00           C  
ATOM    364  O   HIS A  97      28.738 171.017 -14.065  1.00  0.00           O  
ATOM    365  CB  HIS A  97      30.410 173.758 -14.763  1.00  0.00           C  
ATOM    366  CG  HIS A  97      29.534 174.316 -15.845  1.00  0.00           C  
ATOM    367  CD2 HIS A  97      28.197 174.201 -16.067  1.00  0.00           C  
ATOM    368  ND1 HIS A  97      29.939 175.328 -16.704  1.00  0.00           N  
ATOM    369  CE1 HIS A  97      28.901 175.749 -17.412  1.00  0.00           C  
ATOM    370  NE2 HIS A  97      27.841 175.077 -17.050  1.00  0.00           N  
ATOM    371  N   ASN A  98      29.038 171.095 -16.266  1.00  0.00           N  
ATOM    372  CA  ASN A  98      27.844 170.293 -16.500  1.00  0.00           C  
ATOM    373  C   ASN A  98      28.042 168.814 -16.191  1.00  0.00           C  
ATOM    374  O   ASN A  98      27.111 168.157 -15.752  1.00  0.00           O  
ATOM    375  CB  ASN A  98      27.359 170.495 -17.926  1.00  0.00           C  
ATOM    376  CG  ASN A  98      26.861 171.886 -18.157  1.00  0.00           C  
ATOM    377  ND2 ASN A  98      25.796 172.246 -17.491  1.00  0.00           N  
ATOM    378  OD1 ASN A  98      27.434 172.645 -18.914  1.00  0.00           O  
ATOM    379  N   PHE A  99      29.254 168.305 -16.341  1.00  0.00           N  
ATOM    380  CA  PHE A  99      29.588 166.941 -15.932  1.00  0.00           C  
ATOM    381  C   PHE A  99      29.387 166.773 -14.430  1.00  0.00           C  
ATOM    382  O   PHE A  99      28.766 165.811 -13.977  1.00  0.00           O  
ATOM    383  CB  PHE A  99      31.047 166.674 -16.317  1.00  0.00           C  
ATOM    384  CG  PHE A  99      31.594 165.378 -15.810  1.00  0.00           C  
ATOM    385  CD1 PHE A  99      31.145 164.153 -16.325  1.00  0.00           C  
ATOM    386  CD2 PHE A  99      32.595 165.387 -14.822  1.00  0.00           C  
ATOM    387  CE1 PHE A  99      31.673 162.935 -15.842  1.00  0.00           C  
ATOM    388  CE2 PHE A  99      33.147 164.182 -14.340  1.00  0.00           C  
ATOM    389  CZ  PHE A  99      32.676 162.951 -14.840  1.00  0.00           C  
ATOM    390  N   ILE A 100      29.858 167.736 -13.653  1.00  0.00           N  
ATOM    391  CA  ILE A 100      29.702 167.690 -12.201  1.00  0.00           C  
ATOM    392  C   ILE A 100      28.259 168.019 -11.812  1.00  0.00           C  
ATOM    393  O   ILE A 100      27.735 167.413 -10.882  1.00  0.00           O  
ATOM    394  CB  ILE A 100      30.783 168.573 -11.512  1.00  0.00           C  
ATOM    395  CG1 ILE A 100      32.164 167.932 -11.787  1.00  0.00           C  
ATOM    396  CG2 ILE A 100      30.527 168.703  -9.988  1.00  0.00           C  
ATOM    397  CD1 ILE A 100      33.394 168.693 -11.304  1.00  0.00           C  
ATOM    398  N   CYS A 101      27.557 168.855 -12.567  1.00  0.00           N  
ATOM    399  CA  CYS A 101      26.117 169.017 -12.345  1.00  0.00           C  
ATOM    400  C   CYS A 101      25.399 167.680 -12.514  1.00  0.00           C  
ATOM    401  O   CYS A 101      24.600 167.307 -11.669  1.00  0.00           O  
ATOM    402  CB  CYS A 101      25.473 170.001 -13.326  1.00  0.00           C  
ATOM    403  SG  CYS A 101      25.897 171.755 -13.202  1.00  0.00           S  
ATOM    404  N   MET A 102      25.690 166.936 -13.573  1.00  0.00           N  
ATOM    405  CA  MET A 102      25.025 165.651 -13.799  1.00  0.00           C  
ATOM    406  C   MET A 102      25.337 164.656 -12.685  1.00  0.00           C  
ATOM    407  O   MET A 102      24.435 163.942 -12.241  1.00  0.00           O  
ATOM    408  CB  MET A 102      25.430 165.059 -15.153  1.00  0.00           C  
ATOM    409  CG  MET A 102      24.833 165.778 -16.361  1.00  0.00           C  
ATOM    410  SD  MET A 102      23.036 165.626 -16.474  1.00  0.00           S  
ATOM    411  CE  MET A 102      22.830 163.919 -17.025  1.00  0.00           C  
ATOM    412  N   ILE A 103      26.564 164.652 -12.179  1.00  0.00           N  
ATOM    413  CA  ILE A 103      26.913 163.800 -11.036  1.00  0.00           C  
ATOM    414  C   ILE A 103      26.096 164.226  -9.825  1.00  0.00           C  
ATOM    415  O   ILE A 103      25.485 163.400  -9.154  1.00  0.00           O  
ATOM    416  CB  ILE A 103      28.429 163.887 -10.678  1.00  0.00           C  
ATOM    417  CG1 ILE A 103      29.271 163.277 -11.808  1.00  0.00           C  
ATOM    418  CG2 ILE A 103      28.740 163.158  -9.345  1.00  0.00           C  
ATOM    419  CD1 ILE A 103      30.737 163.668 -11.805  1.00  0.00           C  
ATOM    420  N   MET A 104      26.042 165.515  -9.539  1.00  0.00           N  
ATOM    421  CA  MET A 104      25.322 165.968  -8.358  1.00  0.00           C  
ATOM    422  C   MET A 104      23.821 165.761  -8.478  1.00  0.00           C  
ATOM    423  O   MET A 104      23.183 165.434  -7.492  1.00  0.00           O  
ATOM    424  CB  MET A 104      25.640 167.428  -8.052  1.00  0.00           C  
ATOM    425  CG  MET A 104      27.041 167.620  -7.471  1.00  0.00           C  
ATOM    426  SD  MET A 104      27.301 166.730  -5.918  1.00  0.00           S  
ATOM    427  CE  MET A 104      26.165 167.550  -4.783  1.00  0.00           C  
ATOM    428  N   PHE A 105      23.241 165.867  -9.661  1.00  0.00           N  
ATOM    429  CA  PHE A 105      21.827 165.531  -9.818  1.00  0.00           C  
ATOM    430  C   PHE A 105      21.586 164.027  -9.690  1.00  0.00           C  
ATOM    431  O   PHE A 105      20.528 163.616  -9.226  1.00  0.00           O  
ATOM    432  CB  PHE A 105      21.267 166.088 -11.130  1.00  0.00           C  
ATOM    433  CG  PHE A 105      21.180 167.595 -11.149  1.00  0.00           C  
ATOM    434  CD1 PHE A 105      21.808 168.348 -12.159  1.00  0.00           C  
ATOM    435  CD2 PHE A 105      20.471 168.275 -10.139  1.00  0.00           C  
ATOM    436  CE1 PHE A 105      21.766 169.766 -12.134  1.00  0.00           C  
ATOM    437  CE2 PHE A 105      20.422 169.685 -10.106  1.00  0.00           C  
ATOM    438  CZ  PHE A 105      21.086 170.429 -11.094  1.00  0.00           C  
ATOM    439  N   PHE A 106      22.563 163.185 -10.000  1.00  0.00           N  
ATOM    440  CA  PHE A 106      22.421 161.762  -9.694  1.00  0.00           C  
ATOM    441  C   PHE A 106      22.544 161.513  -8.188  1.00  0.00           C  
ATOM    442  O   PHE A 106      21.851 160.673  -7.622  1.00  0.00           O  
ATOM    443  CB  PHE A 106      23.452 160.908 -10.429  1.00  0.00           C  
ATOM    444  CG  PHE A 106      23.253 159.437 -10.201  1.00  0.00           C  
ATOM    445  CD1 PHE A 106      22.281 158.731 -10.931  1.00  0.00           C  
ATOM    446  CD2 PHE A 106      23.990 158.761  -9.211  1.00  0.00           C  
ATOM    447  CE1 PHE A 106      22.028 157.363 -10.667  1.00  0.00           C  
ATOM    448  CE2 PHE A 106      23.744 157.397  -8.933  1.00  0.00           C  
ATOM    449  CZ  PHE A 106      22.756 156.697  -9.656  1.00  0.00           C  
ATOM    450  N   ILE A 107      23.391 162.269  -7.509  1.00  0.00           N  
ATOM    451  CA  ILE A 107      23.492 162.160  -6.055  1.00  0.00           C  
ATOM    452  C   ILE A 107      22.168 162.599  -5.428  1.00  0.00           C  
ATOM    453  O   ILE A 107      21.637 161.878  -4.581  1.00  0.00           O  
ATOM    454  CB  ILE A 107      24.716 162.953  -5.517  1.00  0.00           C  
ATOM    455  CG1 ILE A 107      26.002 162.214  -5.940  1.00  0.00           C  
ATOM    456  CG2 ILE A 107      24.654 163.120  -3.987  1.00  0.00           C  
ATOM    457  CD1 ILE A 107      27.309 162.980  -5.747  1.00  0.00           C  
ATOM    458  N   VAL A 108      21.580 163.696  -5.888  1.00  0.00           N  
ATOM    459  CA  VAL A 108      20.260 164.125  -5.411  1.00  0.00           C  
ATOM    460  C   VAL A 108      19.239 163.025  -5.683  1.00  0.00           C  
ATOM    461  O   VAL A 108      18.491 162.649  -4.791  1.00  0.00           O  
ATOM    462  CB  VAL A 108      19.791 165.451  -6.088  1.00  0.00           C  
ATOM    463  CG1 VAL A 108      18.350 165.800  -5.709  1.00  0.00           C  
ATOM    464  CG2 VAL A 108      20.686 166.635  -5.687  1.00  0.00           C  
ATOM    465  N   TYR A 109      19.255 162.449  -6.876  1.00  0.00           N  
ATOM    466  CA  TYR A 109      18.349 161.354  -7.221  1.00  0.00           C  
ATOM    467  C   TYR A 109      18.493 160.142  -6.304  1.00  0.00           C  
ATOM    468  O   TYR A 109      17.512 159.491  -5.951  1.00  0.00           O  
ATOM    469  CB  TYR A 109      18.642 160.918  -8.658  1.00  0.00           C  
ATOM    470  CG  TYR A 109      17.788 159.782  -9.153  1.00  0.00           C  
ATOM    471  CD1 TYR A 109      16.484 160.026  -9.600  1.00  0.00           C  
ATOM    472  CD2 TYR A 109      18.280 158.460  -9.190  1.00  0.00           C  
ATOM    473  CE1 TYR A 109      15.666 158.972 -10.067  1.00  0.00           C  
ATOM    474  CE2 TYR A 109      17.456 157.393  -9.650  1.00  0.00           C  
ATOM    475  CZ  TYR A 109      16.154 157.669 -10.083  1.00  0.00           C  
ATOM    476  OH  TYR A 109      15.308 156.690 -10.532  1.00  0.00           O  
ATOM    477  N   SER A 110      19.715 159.812  -5.917  1.00  0.00           N  
ATOM    478  CA  SER A 110      19.925 158.664  -5.046  1.00  0.00           C  
ATOM    479  C   SER A 110      19.469 158.953  -3.614  1.00  0.00           C  
ATOM    480  O   SER A 110      18.942 158.069  -2.933  1.00  0.00           O  
ATOM    481  CB  SER A 110      21.394 158.224  -5.079  1.00  0.00           C  
ATOM    482  OG  SER A 110      22.275 159.158  -4.463  1.00  0.00           O  
ATOM    483  N   LEU A 111      19.669 160.176  -3.141  1.00  0.00           N  
ATOM    484  CA  LEU A 111      19.404 160.522  -1.743  1.00  0.00           C  
ATOM    485  C   LEU A 111      17.992 161.014  -1.442  1.00  0.00           C  
ATOM    486  O   LEU A 111      17.467 160.771  -0.350  1.00  0.00           O  
ATOM    487  CB  LEU A 111      20.357 161.642  -1.327  1.00  0.00           C  
ATOM    488  CG  LEU A 111      21.858 161.351  -1.210  1.00  0.00           C  
ATOM    489  CD1 LEU A 111      22.572 162.669  -0.943  1.00  0.00           C  
ATOM    490  CD2 LEU A 111      22.167 160.352  -0.095  1.00  0.00           C  
ATOM    491  N   PHE A 112      17.399 161.722  -2.387  1.00  0.00           N  
ATOM    492  CA  PHE A 112      16.143 162.444  -2.201  1.00  0.00           C  
ATOM    493  C   PHE A 112      15.206 162.160  -3.377  1.00  0.00           C  
ATOM    494  O   PHE A 112      15.323 161.107  -4.003  1.00  0.00           O  
ATOM    495  CB  PHE A 112      16.449 163.936  -2.044  1.00  0.00           C  
ATOM    496  CG  PHE A 112      17.285 164.254  -0.837  1.00  0.00           C  
ATOM    497  CD1 PHE A 112      18.625 164.648  -0.972  1.00  0.00           C  
ATOM    498  CD2 PHE A 112      16.724 164.165   0.451  1.00  0.00           C  
ATOM    499  CE1 PHE A 112      19.407 164.954   0.170  1.00  0.00           C  
ATOM    500  CE2 PHE A 112      17.487 164.485   1.599  1.00  0.00           C  
ATOM    501  CZ  PHE A 112      18.832 164.885   1.457  1.00  0.00           C  
ATOM    502  N   GLY A 113      14.245 163.037  -3.639  1.00  0.00           N  
ATOM    503  CA  GLY A 113      13.226 162.765  -4.639  1.00  0.00           C  
ATOM    504  C   GLY A 113      13.715 162.635  -6.067  1.00  0.00           C  
ATOM    505  O   GLY A 113      14.737 163.189  -6.481  1.00  0.00           O  
ATOM    506  N   ASN A 114      12.966 161.859  -6.834  1.00  0.00           N  
ATOM    507  CA  ASN A 114      13.369 161.486  -8.183  1.00  0.00           C  
ATOM    508  C   ASN A 114      13.269 162.669  -9.138  1.00  0.00           C  
ATOM    509  O   ASN A 114      12.390 163.530  -9.006  1.00  0.00           O  
ATOM    510  CB  ASN A 114      12.507 160.322  -8.685  1.00  0.00           C  
ATOM    511  CG  ASN A 114      12.749 159.048  -7.908  1.00  0.00           C  
ATOM    512  ND2 ASN A 114      11.735 158.259  -7.757  1.00  0.00           N  
ATOM    513  OD1 ASN A 114      13.845 158.793  -7.420  1.00  0.00           O  
ATOM    514  N   LYS A 115      14.177 162.694 -10.109  1.00  0.00           N  
ATOM    515  CA  LYS A 115      14.268 163.783 -11.083  1.00  0.00           C  
ATOM    516  C   LYS A 115      13.073 163.762 -12.015  1.00  0.00           C  
ATOM    517  O   LYS A 115      12.548 164.811 -12.360  1.00  0.00           O  
ATOM    518  CB  LYS A 115      15.547 163.650 -11.916  1.00  0.00           C  
ATOM    519  CG  LYS A 115      16.839 163.793 -11.107  1.00  0.00           C  
ATOM    520  CD  LYS A 115      18.097 163.563 -11.943  1.00  0.00           C  
ATOM    521  CE  LYS A 115      18.273 162.099 -12.353  1.00  0.00           C  
ATOM    522  NZ  LYS A 115      19.452 161.879 -13.247  1.00  0.00           N1+
ATOM    523  N   LYS A 116      12.659 162.555 -12.388  1.00  0.00           N  
ATOM    524  CA  LYS A 116      11.554 162.307 -13.321  1.00  0.00           C  
ATOM    525  C   LYS A 116      11.823 163.037 -14.636  1.00  0.00           C  
ATOM    526  O   LYS A 116      12.985 163.174 -15.033  1.00  0.00           O  
ATOM    527  CB  LYS A 116      10.198 162.671 -12.698  1.00  0.00           C  
ATOM    528  CG  LYS A 116       9.902 161.981 -11.381  1.00  0.00           C  
ATOM    529  CD  LYS A 116       8.511 162.363 -10.913  1.00  0.00           C  
ATOM    530  CE  LYS A 116       8.196 161.724  -9.575  1.00  0.00           C  
ATOM    531  NZ  LYS A 116       6.775 161.957  -9.167  1.00  0.00           N1+
ATOM    532  N   GLY A 117      10.787 163.484 -15.326  1.00  0.00           N  
ATOM    533  CA  GLY A 117      10.952 164.179 -16.590  1.00  0.00           C  
ATOM    534  C   GLY A 117      10.620 163.327 -17.786  1.00  0.00           C  
ATOM    535  O   GLY A 117      10.577 162.098 -17.700  1.00  0.00           O  
ATOM    536  N   ASN A 118      10.341 163.986 -18.899  1.00  0.00           N  
ATOM    537  CA  ASN A 118       9.895 163.310 -20.114  1.00  0.00           C  
ATOM    538  C   ASN A 118      10.603 163.883 -21.328  1.00  0.00           C  
ATOM    539  O   ASN A 118      11.025 165.035 -21.310  1.00  0.00           O  
ATOM    540  CB  ASN A 118       8.379 163.482 -20.245  1.00  0.00           C  
ATOM    541  CG  ASN A 118       7.623 162.672 -19.229  1.00  0.00           C  
ATOM    542  ND2 ASN A 118       6.795 163.313 -18.458  1.00  0.00           N  
ATOM    543  OD1 ASN A 118       7.782 161.459 -19.151  1.00  0.00           O  
ATOM    544  N   SER A 119      10.701 163.109 -22.399  1.00  0.00           N  
ATOM    545  CA  SER A 119      11.361 163.576 -23.617  1.00  0.00           C  
ATOM    546  C   SER A 119      10.646 164.782 -24.221  1.00  0.00           C  
ATOM    547  O   SER A 119      11.290 165.710 -24.690  1.00  0.00           O  
ATOM    548  CB  SER A 119      11.406 162.448 -24.641  1.00  0.00           C  
ATOM    549  OG  SER A 119      12.189 161.364 -24.160  1.00  0.00           O  
ATOM    550  N   LYS A 120       9.322 164.819 -24.137  1.00  0.00           N  
ATOM    551  CA  LYS A 120       8.563 165.993 -24.576  1.00  0.00           C  
ATOM    552  C   LYS A 120       8.959 167.261 -23.836  1.00  0.00           C  
ATOM    553  O   LYS A 120       9.025 168.329 -24.434  1.00  0.00           O  
ATOM    554  CB  LYS A 120       7.071 165.765 -24.355  1.00  0.00           C  
ATOM    555  CG  LYS A 120       6.426 164.826 -25.353  1.00  0.00           C  
ATOM    556  CD  LYS A 120       4.950 164.667 -25.040  1.00  0.00           C  
ATOM    557  CE  LYS A 120       4.254 163.892 -26.141  1.00  0.00           C  
ATOM    558  NZ  LYS A 120       2.781 163.798 -25.909  1.00  0.00           N1+
ATOM    559  N   GLU A 121       9.255 167.150 -22.551  1.00  0.00           N  
ATOM    560  CA  GLU A 121       9.665 168.318 -21.773  1.00  0.00           C  
ATOM    561  C   GLU A 121      11.042 168.751 -22.247  1.00  0.00           C  
ATOM    562  O   GLU A 121      11.284 169.920 -22.483  1.00  0.00           O  
ATOM    563  CB  GLU A 121       9.720 168.005 -20.275  1.00  0.00           C  
ATOM    564  CG  GLU A 121       8.363 167.659 -19.696  1.00  0.00           C  
ATOM    565  CD  GLU A 121       8.412 167.239 -18.234  1.00  0.00           C  
ATOM    566  OE1 GLU A 121       9.501 167.074 -17.646  1.00  0.00           O  
ATOM    567  OE2 GLU A 121       7.318 167.018 -17.671  1.00  0.00           O1-
ATOM    568  N   ARG A 122      11.934 167.797 -22.471  1.00  0.00           N  
ATOM    569  CA  ARG A 122      13.288 168.107 -22.941  1.00  0.00           C  
ATOM    570  C   ARG A 122      13.306 168.788 -24.302  1.00  0.00           C  
ATOM    571  O   ARG A 122      14.242 169.508 -24.628  1.00  0.00           O  
ATOM    572  CB  ARG A 122      14.111 166.825 -23.006  1.00  0.00           C  
ATOM    573  CG  ARG A 122      14.382 166.228 -21.641  1.00  0.00           C  
ATOM    574  CD  ARG A 122      15.095 164.904 -21.739  1.00  0.00           C  
ATOM    575  NE  ARG A 122      15.283 164.336 -20.399  1.00  0.00           N  
ATOM    576  CZ  ARG A 122      15.807 163.154 -20.115  1.00  0.00           C  
ATOM    577  NH1 ARG A 122      16.221 162.303 -21.017  1.00  0.00           N1+
ATOM    578  NH2 ARG A 122      15.873 162.798 -18.871  1.00  0.00           N  
ATOM    579  N   HIS A 123      12.266 168.579 -25.093  1.00  0.00           N  
ATOM    580  CA  HIS A 123      12.135 169.240 -26.386  1.00  0.00           C  
ATOM    581  C   HIS A 123      11.633 170.684 -26.291  1.00  0.00           C  
ATOM    582  O   HIS A 123      11.653 171.392 -27.295  1.00  0.00           O  
ATOM    583  CB  HIS A 123      11.194 168.432 -27.285  1.00  0.00           C  
ATOM    584  CG  HIS A 123      11.662 167.033 -27.550  1.00  0.00           C  
ATOM    585  CD2 HIS A 123      12.897 166.469 -27.450  1.00  0.00           C  
ATOM    586  ND1 HIS A 123      10.836 166.009 -27.942  1.00  0.00           N  
ATOM    587  CE1 HIS A 123      11.568 164.898 -28.039  1.00  0.00           C  
ATOM    588  NE2 HIS A 123      12.836 165.128 -27.759  1.00  0.00           N  
ATOM    589  N   ARG A 124      11.175 171.132 -25.128  1.00  0.00           N  
ATOM    590  CA  ARG A 124      10.618 172.482 -24.960  1.00  0.00           C  
ATOM    591  C   ARG A 124      11.589 173.429 -24.290  1.00  0.00           C  
ATOM    592  O   ARG A 124      12.535 172.992 -23.658  1.00  0.00           O  
ATOM    593  CB  ARG A 124       9.370 172.426 -24.086  1.00  0.00           C  
ATOM    594  CG  ARG A 124       8.189 171.814 -24.776  1.00  0.00           C  
ATOM    595  CD  ARG A 124       6.988 171.841 -23.861  1.00  0.00           C  
ATOM    596  NE  ARG A 124       5.815 171.302 -24.555  1.00  0.00           N  
ATOM    597  CZ  ARG A 124       4.981 171.972 -25.337  1.00  0.00           C  
ATOM    598  NH1 ARG A 124       5.075 173.254 -25.579  1.00  0.00           N1+
ATOM    599  NH2 ARG A 124       4.011 171.330 -25.916  1.00  0.00           N  
ATOM    600  N   SER A 125      11.336 174.723 -24.421  1.00  0.00           N  
ATOM    601  CA  SER A 125      12.183 175.745 -23.814  1.00  0.00           C  
ATOM    602  C   SER A 125      12.206 175.737 -22.296  1.00  0.00           C  
ATOM    603  O   SER A 125      11.297 176.234 -21.642  1.00  0.00           O  
ATOM    604  CB  SER A 125      11.820 177.143 -24.310  1.00  0.00           C  
ATOM    605  OG  SER A 125      12.752 178.100 -23.839  1.00  0.00           O  
ATOM    606  N   PHE A 126      13.283 175.187 -21.760  1.00  0.00           N  
ATOM    607  CA  PHE A 126      13.539 175.137 -20.329  1.00  0.00           C  
ATOM    608  C   PHE A 126      14.972 175.519 -19.963  1.00  0.00           C  
ATOM    609  O   PHE A 126      15.862 174.675 -19.915  1.00  0.00           O  
ATOM    610  CB  PHE A 126      13.214 173.739 -19.808  1.00  0.00           C  
ATOM    611  CG  PHE A 126      11.741 173.415 -19.834  1.00  0.00           C  
ATOM    612  CD1 PHE A 126      11.284 172.250 -20.457  1.00  0.00           C  
ATOM    613  CD2 PHE A 126      10.800 174.280 -19.247  1.00  0.00           C  
ATOM    614  CE1 PHE A 126       9.896 171.954 -20.515  1.00  0.00           C  
ATOM    615  CE2 PHE A 126       9.412 174.002 -19.308  1.00  0.00           C  
ATOM    616  CZ  PHE A 126       8.962 172.837 -19.954  1.00  0.00           C  
ATOM    617  N   ASN A 127      15.150 176.797 -19.659  1.00  0.00           N  
ATOM    618  CA  ASN A 127      16.384 177.382 -19.127  1.00  0.00           C  
ATOM    619  C   ASN A 127      17.530 177.267 -20.141  1.00  0.00           C  
ATOM    620  O   ASN A 127      17.248 177.405 -21.322  1.00  0.00           O  
ATOM    621  CB  ASN A 127      16.652 176.897 -17.692  1.00  0.00           C  
ATOM    622  CG  ASN A 127      15.814 177.644 -16.684  1.00  0.00           C  
ATOM    623  ND2 ASN A 127      14.778 177.034 -16.174  1.00  0.00           N  
ATOM    624  OD1 ASN A 127      16.101 178.795 -16.396  1.00  0.00           O  
ATOM    625  N   LEU A 128      18.798 177.198 -19.748  1.00  0.00           N  
ATOM    626  CA  LEU A 128      19.873 177.569 -20.686  1.00  0.00           C  
ATOM    627  C   LEU A 128      19.974 176.714 -21.947  1.00  0.00           C  
ATOM    628  O   LEU A 128      20.182 177.254 -23.028  1.00  0.00           O  
ATOM    629  CB  LEU A 128      21.247 177.574 -20.007  1.00  0.00           C  
ATOM    630  CG  LEU A 128      21.479 178.492 -18.799  1.00  0.00           C  
ATOM    631  CD1 LEU A 128      22.894 178.275 -18.263  1.00  0.00           C  
ATOM    632  CD2 LEU A 128      21.280 179.962 -19.124  1.00  0.00           C  
ATOM    633  N   GLN A 129      19.808 175.404 -21.823  1.00  0.00           N  
ATOM    634  CA  GLN A 129      19.728 174.522 -22.986  1.00  0.00           C  
ATOM    635  C   GLN A 129      18.689 173.454 -22.763  1.00  0.00           C  
ATOM    636  O   GLN A 129      18.446 173.008 -21.651  1.00  0.00           O  
ATOM    637  CB  GLN A 129      21.036 173.809 -23.316  1.00  0.00           C  
ATOM    638  CG  GLN A 129      22.046 174.715 -23.961  1.00  0.00           C  
ATOM    639  CD  GLN A 129      23.238 173.984 -24.520  1.00  0.00           C  
ATOM    640  NE2 GLN A 129      24.341 174.664 -24.636  1.00  0.00           N  
ATOM    641  OE1 GLN A 129      23.168 172.810 -24.837  1.00  0.00           O  
ATOM    642  N   PHE A 130      18.097 173.054 -23.867  1.00  0.00           N  
ATOM    643  CA  PHE A 130      17.038 172.069 -23.929  1.00  0.00           C  
ATOM    644  C   PHE A 130      17.170 171.686 -25.390  1.00  0.00           C  
ATOM    645  O   PHE A 130      17.846 172.405 -26.133  1.00  0.00           O  
ATOM    646  CB  PHE A 130      15.703 172.729 -23.610  1.00  0.00           C  
ATOM    647  CG  PHE A 130      15.554 174.098 -24.209  1.00  0.00           C  
ATOM    648  CD1 PHE A 130      15.014 174.259 -25.493  1.00  0.00           C  
ATOM    649  CD2 PHE A 130      15.942 175.241 -23.482  1.00  0.00           C  
ATOM    650  CE1 PHE A 130      14.842 175.552 -26.046  1.00  0.00           C  
ATOM    651  CE2 PHE A 130      15.769 176.533 -24.018  1.00  0.00           C  
ATOM    652  CZ  PHE A 130      15.203 176.686 -25.288  1.00  0.00           C  
ATOM    653  N   PHE A 131      16.571 170.592 -25.823  1.00  0.00           N  
ATOM    654  CA  PHE A 131      16.857 170.041 -27.144  1.00  0.00           C  
ATOM    655  C   PHE A 131      16.504 170.970 -28.308  1.00  0.00           C  
ATOM    656  O   PHE A 131      17.177 170.960 -29.337  1.00  0.00           O  
ATOM    657  CB  PHE A 131      16.123 168.709 -27.301  1.00  0.00           C  
ATOM    658  CG  PHE A 131      16.476 167.985 -28.562  1.00  0.00           C  
ATOM    659  CD1 PHE A 131      17.734 167.376 -28.698  1.00  0.00           C  
ATOM    660  CD2 PHE A 131      15.575 167.953 -29.641  1.00  0.00           C  
ATOM    661  CE1 PHE A 131      18.116 166.782 -29.916  1.00  0.00           C  
ATOM    662  CE2 PHE A 131      15.954 167.382 -30.877  1.00  0.00           C  
ATOM    663  CZ  PHE A 131      17.234 166.809 -31.018  1.00  0.00           C  
ATOM    664  N   ALA A 132      15.473 171.794 -28.160  1.00  0.00           N  
ATOM    665  CA  ALA A 132      15.078 172.690 -29.247  1.00  0.00           C  
ATOM    666  C   ALA A 132      16.141 173.701 -29.697  1.00  0.00           C  
ATOM    667  O   ALA A 132      16.219 173.949 -30.899  1.00  0.00           O  
ATOM    668  CB  ALA A 132      13.756 173.396 -28.925  1.00  0.00           C  
ATOM    669  N   ILE A 133      16.941 174.266 -28.794  1.00  0.00           N  
ATOM    670  CA  ILE A 133      18.006 175.212 -29.184  1.00  0.00           C  
ATOM    671  C   ILE A 133      19.355 174.961 -28.505  1.00  0.00           C  
ATOM    672  O   ILE A 133      20.146 175.880 -28.301  1.00  0.00           O  
ATOM    673  CB  ILE A 133      17.599 176.716 -29.035  1.00  0.00           C  
ATOM    674  CG1 ILE A 133      17.441 177.177 -27.579  1.00  0.00           C  
ATOM    675  CG2 ILE A 133      16.311 177.017 -29.811  1.00  0.00           C  
ATOM    676  CD1 ILE A 133      18.354 178.334 -27.150  1.00  0.00           C  
ATOM    677  N   SER A 134      19.645 173.708 -28.190  1.00  0.00           N  
ATOM    678  CA  SER A 134      20.905 173.343 -27.532  1.00  0.00           C  
ATOM    679  C   SER A 134      22.113 173.904 -28.286  1.00  0.00           C  
ATOM    680  O   SER A 134      23.018 174.493 -27.692  1.00  0.00           O  
ATOM    681  CB  SER A 134      20.997 171.817 -27.434  1.00  0.00           C  
ATOM    682  OG  SER A 134      22.229 171.385 -26.891  1.00  0.00           O  
ATOM    683  N   MET A 135      22.075 173.829 -29.607  1.00  0.00           N  
ATOM    684  CA  MET A 135      23.122 174.432 -30.428  1.00  0.00           C  
ATOM    685  C   MET A 135      23.189 175.958 -30.363  1.00  0.00           C  
ATOM    686  O   MET A 135      24.280 176.506 -30.389  1.00  0.00           O  
ATOM    687  CB  MET A 135      22.932 174.022 -31.890  1.00  0.00           C  
ATOM    688  CG  MET A 135      23.209 172.548 -32.170  1.00  0.00           C  
ATOM    689  SD  MET A 135      24.938 172.098 -31.886  1.00  0.00           S  
ATOM    690  CE  MET A 135      25.781 172.908 -33.272  1.00  0.00           C  
ATOM    691  N   LEU A 136      22.075 176.674 -30.268  1.00  0.00           N  
ATOM    692  CA  LEU A 136      22.122 178.141 -30.321  1.00  0.00           C  
ATOM    693  C   LEU A 136      22.648 178.775 -29.040  1.00  0.00           C  
ATOM    694  O   LEU A 136      23.351 179.784 -29.087  1.00  0.00           O  
ATOM    695  CB  LEU A 136      20.748 178.761 -30.592  1.00  0.00           C  
ATOM    696  CG  LEU A 136      20.017 178.574 -31.926  1.00  0.00           C  
ATOM    697  CD1 LEU A 136      18.690 179.338 -31.886  1.00  0.00           C  
ATOM    698  CD2 LEU A 136      20.846 179.104 -33.089  1.00  0.00           C  
ATOM    699  N   ASP A 137      22.354 178.194 -27.886  1.00  0.00           N  
ATOM    700  CA  ASP A 137      22.948 178.708 -26.647  1.00  0.00           C  
ATOM    701  C   ASP A 137      24.438 178.422 -26.686  1.00  0.00           C  
ATOM    702  O   ASP A 137      25.258 179.237 -26.281  1.00  0.00           O  
ATOM    703  CB  ASP A 137      22.386 178.018 -25.413  1.00  0.00           C  
ATOM    704  CG  ASP A 137      23.093 178.453 -24.131  1.00  0.00           C  
ATOM    705  OD1 ASP A 137      22.976 179.631 -23.731  1.00  0.00           O  
ATOM    706  OD2 ASP A 137      23.819 177.622 -23.525  1.00  0.00           O1-
ATOM    707  N   ALA A 138      24.803 177.270 -27.225  1.00  0.00           N  
ATOM    708  CA  ALA A 138      26.210 176.933 -27.337  1.00  0.00           C  
ATOM    709  C   ALA A 138      26.923 177.889 -28.302  1.00  0.00           C  
ATOM    710  O   ALA A 138      28.040 178.323 -28.031  1.00  0.00           O  
ATOM    711  CB  ALA A 138      26.346 175.488 -27.762  1.00  0.00           C  
ATOM    712  N   CYS A 139      26.252 178.291 -29.375  1.00  0.00           N  
ATOM    713  CA  CYS A 139      26.779 179.315 -30.276  1.00  0.00           C  
ATOM    714  C   CYS A 139      26.959 180.626 -29.529  1.00  0.00           C  
ATOM    715  O   CYS A 139      27.972 181.288 -29.686  1.00  0.00           O  
ATOM    716  CB  CYS A 139      25.841 179.573 -31.460  1.00  0.00           C  
ATOM    717  SG  CYS A 139      25.643 178.185 -32.592  1.00  0.00           S  
ATOM    718  N   SER A 140      26.008 180.988 -28.683  1.00  0.00           N  
ATOM    719  CA  SER A 140      26.100 182.238 -27.932  1.00  0.00           C  
ATOM    720  C   SER A 140      27.318 182.246 -27.014  1.00  0.00           C  
ATOM    721  O   SER A 140      27.981 183.267 -26.865  1.00  0.00           O  
ATOM    722  CB  SER A 140      24.830 182.457 -27.110  1.00  0.00           C  
ATOM    723  OG  SER A 140      23.699 182.424 -27.961  1.00  0.00           O  
ATOM    724  N   VAL A 141      27.651 181.099 -26.443  1.00  0.00           N  
ATOM    725  CA  VAL A 141      28.853 180.972 -25.616  1.00  0.00           C  
ATOM    726  C   VAL A 141      30.126 181.010 -26.468  1.00  0.00           C  
ATOM    727  O   VAL A 141      31.097 181.661 -26.080  1.00  0.00           O  
ATOM    728  CB  VAL A 141      28.758 179.692 -24.737  1.00  0.00           C  
ATOM    729  CG1 VAL A 141      30.019 179.464 -23.902  1.00  0.00           C  
ATOM    730  CG2 VAL A 141      27.554 179.819 -23.787  1.00  0.00           C  
ATOM    731  N   ILE A 142      30.125 180.405 -27.653  1.00  0.00           N  
ATOM    732  CA  ILE A 142      31.286 180.502 -28.551  1.00  0.00           C  
ATOM    733  C   ILE A 142      31.503 181.970 -28.912  1.00  0.00           C  
ATOM    734  O   ILE A 142      32.613 182.483 -28.815  1.00  0.00           O  
ATOM    735  CB  ILE A 142      31.113 179.705 -29.895  1.00  0.00           C  
ATOM    736  CG1 ILE A 142      31.023 178.188 -29.650  1.00  0.00           C  
ATOM    737  CG2 ILE A 142      32.289 179.983 -30.863  1.00  0.00           C  
ATOM    738  CD1 ILE A 142      30.522 177.370 -30.862  1.00  0.00           C  
ATOM    739  N   LEU A 143      30.449 182.662 -29.318  1.00  0.00           N  
ATOM    740  CA  LEU A 143      30.590 184.039 -29.783  1.00  0.00           C  
ATOM    741  C   LEU A 143      30.970 184.968 -28.637  1.00  0.00           C  
ATOM    742  O   LEU A 143      31.733 185.912 -28.842  1.00  0.00           O  
ATOM    743  CB  LEU A 143      29.308 184.517 -30.474  1.00  0.00           C  
ATOM    744  CG  LEU A 143      28.855 183.771 -31.744  1.00  0.00           C  
ATOM    745  CD1 LEU A 143      27.568 184.380 -32.292  1.00  0.00           C  
ATOM    746  CD2 LEU A 143      29.925 183.736 -32.827  1.00  0.00           C  
ATOM    747  N   ALA A 144      30.514 184.673 -27.427  1.00  0.00           N  
ATOM    748  CA  ALA A 144      30.948 185.440 -26.268  1.00  0.00           C  
ATOM    749  C   ALA A 144      32.438 185.219 -26.000  1.00  0.00           C  
ATOM    750  O   ALA A 144      33.160 186.159 -25.698  1.00  0.00           O  
ATOM    751  CB  ALA A 144      30.113 185.073 -25.033  1.00  0.00           C  
ATOM    752  N   PHE A 145      32.933 183.997 -26.136  1.00  0.00           N  
ATOM    753  CA  PHE A 145      34.364 183.773 -25.935  1.00  0.00           C  
ATOM    754  C   PHE A 145      35.190 184.387 -27.060  1.00  0.00           C  
ATOM    755  O   PHE A 145      36.310 184.818 -26.819  1.00  0.00           O  
ATOM    756  CB  PHE A 145      34.709 182.291 -25.792  1.00  0.00           C  
ATOM    757  CG  PHE A 145      34.466 181.742 -24.413  1.00  0.00           C  
ATOM    758  CD1 PHE A 145      33.566 180.684 -24.202  1.00  0.00           C  
ATOM    759  CD2 PHE A 145      35.187 182.257 -23.317  1.00  0.00           C  
ATOM    760  CE1 PHE A 145      33.403 180.121 -22.908  1.00  0.00           C  
ATOM    761  CE2 PHE A 145      35.025 181.718 -22.018  1.00  0.00           C  
ATOM    762  CZ  PHE A 145      34.143 180.638 -21.815  1.00  0.00           C  
ATOM    763  N   ILE A 146      34.657 184.475 -28.270  1.00  0.00           N  
ATOM    764  CA  ILE A 146      35.352 185.179 -29.351  1.00  0.00           C  
ATOM    765  C   ILE A 146      35.464 186.659 -28.987  1.00  0.00           C  
ATOM    766  O   ILE A 146      36.547 187.237 -29.098  1.00  0.00           O  
ATOM    767  CB  ILE A 146      34.639 184.973 -30.723  1.00  0.00           C  
ATOM    768  CG1 ILE A 146      34.848 183.516 -31.177  1.00  0.00           C  
ATOM    769  CG2 ILE A 146      35.177 185.943 -31.801  1.00  0.00           C  
ATOM    770  CD1 ILE A 146      34.031 183.073 -32.389  1.00  0.00           C  
ATOM    771  N   GLY A 147      34.395 187.272 -28.496  1.00  0.00           N  
ATOM    772  CA  GLY A 147      34.470 188.678 -28.126  1.00  0.00           C  
ATOM    773  C   GLY A 147      35.422 188.908 -26.969  1.00  0.00           C  
ATOM    774  O   GLY A 147      36.287 189.777 -27.049  1.00  0.00           O  
ATOM    775  N   LEU A 148      35.349 188.066 -25.948  1.00  0.00           N  
ATOM    776  CA  LEU A 148      36.268 188.125 -24.806  1.00  0.00           C  
ATOM    777  C   LEU A 148      37.732 187.949 -25.207  1.00  0.00           C  
ATOM    778  O   LEU A 148      38.625 188.537 -24.602  1.00  0.00           O  
ATOM    779  CB  LEU A 148      35.910 187.016 -23.807  1.00  0.00           C  
ATOM    780  CG  LEU A 148      34.643 187.172 -22.954  1.00  0.00           C  
ATOM    781  CD1 LEU A 148      34.255 185.841 -22.319  1.00  0.00           C  
ATOM    782  CD2 LEU A 148      34.829 188.222 -21.864  1.00  0.00           C  
ATOM    783  N   THR A 149      37.996 187.134 -26.217  1.00  0.00           N  
ATOM    784  CA  THR A 149      39.364 186.932 -26.697  1.00  0.00           C  
ATOM    785  C   THR A 149      39.865 188.093 -27.550  1.00  0.00           C  
ATOM    786  O   THR A 149      41.005 188.545 -27.410  1.00  0.00           O  
ATOM    787  CB  THR A 149      39.444 185.652 -27.561  1.00  0.00           C  
ATOM    788  CG2 THR A 149      40.855 185.313 -27.991  1.00  0.00           C  
ATOM    789  OG1 THR A 149      38.964 184.547 -26.791  1.00  0.00           O  
ATOM    790  N   ARG A 150      39.054 188.552 -28.492  1.00  0.00           N  
ATOM    791  CA  ARG A 150      39.538 189.516 -29.480  1.00  0.00           C  
ATOM    792  C   ARG A 150      39.455 190.959 -29.011  1.00  0.00           C  
ATOM    793  O   ARG A 150      40.251 191.781 -29.461  1.00  0.00           O  
ATOM    794  CB  ARG A 150      38.790 189.337 -30.802  1.00  0.00           C  
ATOM    795  CG  ARG A 150      39.009 187.960 -31.422  1.00  0.00           C  
ATOM    796  CD  ARG A 150      38.383 187.831 -32.798  1.00  0.00           C  
ATOM    797  NE  ARG A 150      38.452 186.432 -33.237  1.00  0.00           N  
ATOM    798  CZ  ARG A 150      38.005 185.929 -34.378  1.00  0.00           C  
ATOM    799  NH1 ARG A 150      37.401 186.616 -35.304  1.00  0.00           N1+
ATOM    800  NH2 ARG A 150      38.107 184.651 -34.567  1.00  0.00           N  
ATOM    801  N   THR A 151      38.542 191.266 -28.107  1.00  0.00           N  
ATOM    802  CA  THR A 151      38.365 192.624 -27.593  1.00  0.00           C  
ATOM    803  C   THR A 151      38.478 192.548 -26.078  1.00  0.00           C  
ATOM    804  O   THR A 151      38.556 191.451 -25.532  1.00  0.00           O  
ATOM    805  CB  THR A 151      36.994 193.233 -28.000  1.00  0.00           C  
ATOM    806  CG2 THR A 151      36.855 193.390 -29.503  1.00  0.00           C  
ATOM    807  OG1 THR A 151      35.907 192.417 -27.559  1.00  0.00           O  
ATOM    808  N   THR A 152      38.487 193.682 -25.391  1.00  0.00           N  
ATOM    809  CA  THR A 152      38.452 193.656 -23.934  1.00  0.00           C  
ATOM    810  C   THR A 152      37.071 193.148 -23.536  1.00  0.00           C  
ATOM    811  O   THR A 152      36.088 193.347 -24.260  1.00  0.00           O  
ATOM    812  CB  THR A 152      38.670 195.056 -23.301  1.00  0.00           C  
ATOM    813  CG2 THR A 152      40.036 195.618 -23.632  1.00  0.00           C  
ATOM    814  OG1 THR A 152      37.702 195.982 -23.802  1.00  0.00           O  
ATOM    815  N   GLY A 153      36.969 192.550 -22.360  1.00  0.00           N  
ATOM    816  CA  GLY A 153      35.689 192.075 -21.870  1.00  0.00           C  
ATOM    817  C   GLY A 153      34.705 193.206 -21.658  1.00  0.00           C  
ATOM    818  O   GLY A 153      33.504 193.003 -21.695  1.00  0.00           O  
ATOM    819  N   ASN A 154      35.197 194.427 -21.512  1.00  0.00           N  
ATOM    820  CA  ASN A 154      34.322 195.591 -21.401  1.00  0.00           C  
ATOM    821  C   ASN A 154      33.538 195.867 -22.683  1.00  0.00           C  
ATOM    822  O   ASN A 154      32.391 196.297 -22.617  1.00  0.00           O  
ATOM    823  CB  ASN A 154      35.130 196.831 -21.023  1.00  0.00           C  
ATOM    824  CG  ASN A 154      35.863 196.667 -19.719  1.00  0.00           C  
ATOM    825  ND2 ASN A 154      36.959 197.349 -19.584  1.00  0.00           N  
ATOM    826  OD1 ASN A 154      35.476 195.890 -18.855  1.00  0.00           O  
ATOM    827  N   ILE A 155      34.119 195.584 -23.844  1.00  0.00           N  
ATOM    828  CA  ILE A 155      33.399 195.761 -25.110  1.00  0.00           C  
ATOM    829  C   ILE A 155      32.347 194.661 -25.180  1.00  0.00           C  
ATOM    830  O   ILE A 155      31.180 194.930 -25.464  1.00  0.00           O  
ATOM    831  CB  ILE A 155      34.342 195.704 -26.355  1.00  0.00           C  
ATOM    832  CG1 ILE A 155      35.286 196.925 -26.333  1.00  0.00           C  
ATOM    833  CG2 ILE A 155      33.515 195.694 -27.669  1.00  0.00           C  
ATOM    834  CD1 ILE A 155      36.368 196.999 -27.419  1.00  0.00           C  
ATOM    835  N   GLN A 156      32.738 193.439 -24.842  1.00  0.00           N  
ATOM    836  CA  GLN A 156      31.806 192.311 -24.814  1.00  0.00           C  
ATOM    837  C   GLN A 156      30.624 192.636 -23.890  1.00  0.00           C  
ATOM    838  O   GLN A 156      29.469 192.442 -24.261  1.00  0.00           O  
ATOM    839  CB  GLN A 156      32.569 191.061 -24.347  1.00  0.00           C  
ATOM    840  CG  GLN A 156      31.741 189.834 -23.971  1.00  0.00           C  
ATOM    841  CD  GLN A 156      31.164 189.084 -25.137  1.00  0.00           C  
ATOM    842  NE2 GLN A 156      29.968 188.595 -24.976  1.00  0.00           N  
ATOM    843  OE1 GLN A 156      31.790 188.922 -26.166  1.00  0.00           O  
ATOM    844  N   SER A 157      30.895 193.182 -22.713  1.00  0.00           N  
ATOM    845  CA  SER A 157      29.837 193.549 -21.777  1.00  0.00           C  
ATOM    846  C   SER A 157      28.954 194.671 -22.302  1.00  0.00           C  
ATOM    847  O   SER A 157      27.743 194.603 -22.145  1.00  0.00           O  
ATOM    848  CB  SER A 157      30.441 193.992 -20.447  1.00  0.00           C  
ATOM    849  OG  SER A 157      31.209 192.960 -19.860  1.00  0.00           O  
ATOM    850  N   PHE A 158      29.521 195.689 -22.936  1.00  0.00           N  
ATOM    851  CA  PHE A 158      28.711 196.774 -23.488  1.00  0.00           C  
ATOM    852  C   PHE A 158      27.739 196.252 -24.536  1.00  0.00           C  
ATOM    853  O   PHE A 158      26.544 196.538 -24.475  1.00  0.00           O  
ATOM    854  CB  PHE A 158      29.604 197.859 -24.102  1.00  0.00           C  
ATOM    855  CG  PHE A 158      28.843 198.883 -24.908  1.00  0.00           C  
ATOM    856  CD1 PHE A 158      28.064 199.874 -24.284  1.00  0.00           C  
ATOM    857  CD2 PHE A 158      28.893 198.844 -26.316  1.00  0.00           C  
ATOM    858  CE1 PHE A 158      27.326 200.810 -25.054  1.00  0.00           C  
ATOM    859  CE2 PHE A 158      28.162 199.770 -27.098  1.00  0.00           C  
ATOM    860  CZ  PHE A 158      27.382 200.760 -26.464  1.00  0.00           C  
ATOM    861  N   VAL A 159      28.227 195.458 -25.476  1.00  0.00           N  
ATOM    862  CA  VAL A 159      27.372 194.985 -26.563  1.00  0.00           C  
ATOM    863  C   VAL A 159      26.333 193.989 -26.042  1.00  0.00           C  
ATOM    864  O   VAL A 159      25.177 194.022 -26.471  1.00  0.00           O  
ATOM    865  CB  VAL A 159      28.220 194.408 -27.724  1.00  0.00           C  
ATOM    866  CG1 VAL A 159      27.339 193.992 -28.909  1.00  0.00           C  
ATOM    867  CG2 VAL A 159      29.236 195.451 -28.208  1.00  0.00           C  
ATOM    868  N   LEU A 160      26.678 193.169 -25.055  1.00  0.00           N  
ATOM    869  CA  LEU A 160      25.676 192.307 -24.419  1.00  0.00           C  
ATOM    870  C   LEU A 160      24.581 193.133 -23.754  1.00  0.00           C  
ATOM    871  O   LEU A 160      23.402 192.787 -23.803  1.00  0.00           O  
ATOM    872  CB  LEU A 160      26.289 191.420 -23.328  1.00  0.00           C  
ATOM    873  CG  LEU A 160      27.088 190.159 -23.686  1.00  0.00           C  
ATOM    874  CD1 LEU A 160      27.643 189.569 -22.388  1.00  0.00           C  
ATOM    875  CD2 LEU A 160      26.263 189.103 -24.417  1.00  0.00           C  
ATOM    876  N   GLN A 161      24.954 194.227 -23.113  1.00  0.00           N  
ATOM    877  CA  GLN A 161      23.998 195.054 -22.381  1.00  0.00           C  
ATOM    878  C   GLN A 161      23.144 195.960 -23.258  1.00  0.00           C  
ATOM    879  O   GLN A 161      22.100 196.434 -22.817  1.00  0.00           O  
ATOM    880  CB  GLN A 161      24.740 195.845 -21.311  1.00  0.00           C  
ATOM    881  CG  GLN A 161      25.199 194.897 -20.213  1.00  0.00           C  
ATOM    882  CD  GLN A 161      25.969 195.569 -19.117  1.00  0.00           C  
ATOM    883  NE2 GLN A 161      27.093 195.015 -18.775  1.00  0.00           N  
ATOM    884  OE1 GLN A 161      25.553 196.567 -18.565  1.00  0.00           O  
ATOM    885  N   LEU A 162      23.461 196.075 -24.540  1.00  0.00           N  
ATOM    886  CA  LEU A 162      22.535 196.721 -25.474  1.00  0.00           C  
ATOM    887  C   LEU A 162      21.212 195.955 -25.539  1.00  0.00           C  
ATOM    888  O   LEU A 162      20.171 196.530 -25.859  1.00  0.00           O  
ATOM    889  CB  LEU A 162      23.130 196.817 -26.882  1.00  0.00           C  
ATOM    890  CG  LEU A 162      24.371 197.695 -27.095  1.00  0.00           C  
ATOM    891  CD1 LEU A 162      24.857 197.550 -28.530  1.00  0.00           C  
ATOM    892  CD2 LEU A 162      24.082 199.158 -26.786  1.00  0.00           C  
ATOM    893  N   SER A 163      21.225 194.682 -25.168  1.00  0.00           N  
ATOM    894  CA  SER A 163      19.994 193.903 -25.099  1.00  0.00           C  
ATOM    895  C   SER A 163      19.143 194.104 -23.846  1.00  0.00           C  
ATOM    896  O   SER A 163      18.054 193.550 -23.796  1.00  0.00           O  
ATOM    897  CB  SER A 163      20.274 192.409 -25.263  1.00  0.00           C  
ATOM    898  OG  SER A 163      20.937 191.878 -24.130  1.00  0.00           O  
ATOM    899  N   ILE A 164      19.552 194.884 -22.848  1.00  0.00           N  
ATOM    900  CA  ILE A 164      18.693 195.051 -21.659  1.00  0.00           C  
ATOM    901  C   ILE A 164      17.330 195.673 -22.037  1.00  0.00           C  
ATOM    902  O   ILE A 164      16.295 195.088 -21.690  1.00  0.00           O  
ATOM    903  CB  ILE A 164      19.341 195.870 -20.482  1.00  0.00           C  
ATOM    904  CG1 ILE A 164      20.710 195.318 -20.051  1.00  0.00           C  
ATOM    905  CG2 ILE A 164      18.426 195.848 -19.228  1.00  0.00           C  
ATOM    906  CD1 ILE A 164      21.536 196.323 -19.216  1.00  0.00           C  
ATOM    907  N   PRO A 165      17.277 196.818 -22.764  1.00  0.00           N  
ATOM    908  CA  PRO A 165      15.917 197.250 -23.130  1.00  0.00           C  
ATOM    909  C   PRO A 165      15.174 196.322 -24.094  1.00  0.00           C  
ATOM    910  O   PRO A 165      13.946 196.229 -24.062  1.00  0.00           O  
ATOM    911  CB  PRO A 165      16.160 198.584 -23.846  1.00  0.00           C  
ATOM    912  CG  PRO A 165      17.470 199.051 -23.350  1.00  0.00           C  
ATOM    913  CD  PRO A 165      18.263 197.783 -23.291  1.00  0.00           C  
ATOM    914  N   ILE A 166      15.922 195.621 -24.939  1.00  0.00           N  
ATOM    915  CA  ILE A 166      15.343 194.704 -25.923  1.00  0.00           C  
ATOM    916  C   ILE A 166      14.650 193.572 -25.163  1.00  0.00           C  
ATOM    917  O   ILE A 166      13.526 193.179 -25.459  1.00  0.00           O  
ATOM    918  CB  ILE A 166      16.436 194.119 -26.879  1.00  0.00           C  
ATOM    919  CG1 ILE A 166      17.193 195.255 -27.598  1.00  0.00           C  
ATOM    920  CG2 ILE A 166      15.803 193.167 -27.894  1.00  0.00           C  
ATOM    921  CD1 ILE A 166      18.363 194.814 -28.513  1.00  0.00           C  
ATOM    922  N   ASN A 167      15.298 193.092 -24.115  1.00  0.00           N  
ATOM    923  CA  ASN A 167      14.726 192.059 -23.265  1.00  0.00           C  
ATOM    924  C   ASN A 167      13.463 192.515 -22.554  1.00  0.00           C  
ATOM    925  O   ASN A 167      12.515 191.754 -22.425  1.00  0.00           O  
ATOM    926  CB  ASN A 167      15.736 191.652 -22.202  1.00  0.00           C  
ATOM    927  CG  ASN A 167      15.174 190.632 -21.268  1.00  0.00           C  
ATOM    928  ND2 ASN A 167      15.215 190.926 -20.011  1.00  0.00           N  
ATOM    929  OD1 ASN A 167      14.661 189.610 -21.675  1.00  0.00           O  
ATOM    930  N   MET A 168      13.421 193.767 -22.130  1.00  0.00           N  
ATOM    931  CA  MET A 168      12.222 194.283 -21.471  1.00  0.00           C  
ATOM    932  C   MET A 168      11.067 194.302 -22.460  1.00  0.00           C  
ATOM    933  O   MET A 168       9.912 194.068 -22.094  1.00  0.00           O  
ATOM    934  CB  MET A 168      12.473 195.683 -20.916  1.00  0.00           C  
ATOM    935  CG  MET A 168      13.503 195.670 -19.819  1.00  0.00           C  
ATOM    936  SD  MET A 168      13.914 197.278 -19.185  1.00  0.00           S  
ATOM    937  CE  MET A 168      14.697 196.754 -17.673  1.00  0.00           C  
ATOM    938  N   PHE A 169      11.380 194.522 -23.728  1.00  0.00           N  
ATOM    939  CA  PHE A 169      10.353 194.481 -24.753  1.00  0.00           C  
ATOM    940  C   PHE A 169       9.939 193.053 -25.087  1.00  0.00           C  
ATOM    941  O   PHE A 169       8.766 192.797 -25.288  1.00  0.00           O  
ATOM    942  CB  PHE A 169      10.789 195.227 -26.006  1.00  0.00           C  
ATOM    943  CG  PHE A 169       9.635 195.581 -26.889  1.00  0.00           C  
ATOM    944  CD1 PHE A 169       8.753 196.604 -26.499  1.00  0.00           C  
ATOM    945  CD2 PHE A 169       9.385 194.875 -28.076  1.00  0.00           C  
ATOM    946  CE1 PHE A 169       7.618 196.912 -27.278  1.00  0.00           C  
ATOM    947  CE2 PHE A 169       8.264 195.196 -28.880  1.00  0.00           C  
ATOM    948  CZ  PHE A 169       7.374 196.211 -28.475  1.00  0.00           C  
ATOM    949  N   PHE A 170      10.849 192.090 -25.050  1.00  0.00           N  
ATOM    950  CA  PHE A 170      10.434 190.692 -25.175  1.00  0.00           C  
ATOM    951  C   PHE A 170       9.585 190.233 -23.998  1.00  0.00           C  
ATOM    952  O   PHE A 170       8.612 189.518 -24.203  1.00  0.00           O  
ATOM    953  CB  PHE A 170      11.624 189.747 -25.336  1.00  0.00           C  
ATOM    954  CG  PHE A 170      12.151 189.695 -26.739  1.00  0.00           C  
ATOM    955  CD1 PHE A 170      13.411 190.219 -27.066  1.00  0.00           C  
ATOM    956  CD2 PHE A 170      11.364 189.122 -27.754  1.00  0.00           C  
ATOM    957  CE1 PHE A 170      13.892 190.163 -28.401  1.00  0.00           C  
ATOM    958  CE2 PHE A 170      11.819 189.088 -29.089  1.00  0.00           C  
ATOM    959  CZ  PHE A 170      13.083 189.614 -29.413  1.00  0.00           C  
ATOM    960  N   CYS A 171       9.873 190.678 -22.783  1.00  0.00           N  
ATOM    961  CA  CYS A 171       8.995 190.367 -21.656  1.00  0.00           C  
ATOM    962  C   CYS A 171       7.615 190.979 -21.898  1.00  0.00           C  
ATOM    963  O   CYS A 171       6.592 190.339 -21.687  1.00  0.00           O  
ATOM    964  CB  CYS A 171       9.596 190.886 -20.347  1.00  0.00           C  
ATOM    965  SG  CYS A 171      11.167 190.083 -19.934  1.00  0.00           S  
ATOM    966  N   PHE A 172       7.574 192.195 -22.417  1.00  0.00           N  
ATOM    967  CA  PHE A 172       6.303 192.815 -22.780  1.00  0.00           C  
ATOM    968  C   PHE A 172       5.567 192.084 -23.910  1.00  0.00           C  
ATOM    969  O   PHE A 172       4.365 191.881 -23.828  1.00  0.00           O  
ATOM    970  CB  PHE A 172       6.555 194.278 -23.146  1.00  0.00           C  
ATOM    971  CG  PHE A 172       5.433 194.909 -23.906  1.00  0.00           C  
ATOM    972  CD1 PHE A 172       4.252 195.306 -23.260  1.00  0.00           C  
ATOM    973  CD2 PHE A 172       5.551 195.081 -25.294  1.00  0.00           C  
ATOM    974  CE1 PHE A 172       3.182 195.862 -23.995  1.00  0.00           C  
ATOM    975  CE2 PHE A 172       4.504 195.654 -26.036  1.00  0.00           C  
ATOM    976  CZ  PHE A 172       3.310 196.046 -25.387  1.00  0.00           C  
ATOM    977  N   LEU A 173       6.244 191.638 -24.956  1.00  0.00           N  
ATOM    978  CA  LEU A 173       5.561 190.912 -26.029  1.00  0.00           C  
ATOM    979  C   LEU A 173       5.059 189.539 -25.596  1.00  0.00           C  
ATOM    980  O   LEU A 173       3.944 189.139 -25.934  1.00  0.00           O  
ATOM    981  CB  LEU A 173       6.502 190.703 -27.220  1.00  0.00           C  
ATOM    982  CG  LEU A 173       6.897 191.915 -28.075  1.00  0.00           C  
ATOM    983  CD1 LEU A 173       7.941 191.467 -29.098  1.00  0.00           C  
ATOM    984  CD2 LEU A 173       5.695 192.541 -28.786  1.00  0.00           C  
ATOM    985  N   ILE A 174       5.899 188.801 -24.889  1.00  0.00           N  
ATOM    986  CA  ILE A 174       5.643 187.388 -24.607  1.00  0.00           C  
ATOM    987  C   ILE A 174       4.775 187.212 -23.362  1.00  0.00           C  
ATOM    988  O   ILE A 174       3.844 186.405 -23.357  1.00  0.00           O  
ATOM    989  CB  ILE A 174       7.004 186.619 -24.506  1.00  0.00           C  
ATOM    990  CG1 ILE A 174       7.728 186.698 -25.872  1.00  0.00           C  
ATOM    991  CG2 ILE A 174       6.794 185.146 -24.109  1.00  0.00           C  
ATOM    992  CD1 ILE A 174       9.182 186.219 -25.921  1.00  0.00           C  
ATOM    993  N   LEU A 175       5.040 187.976 -22.313  1.00  0.00           N  
ATOM    994  CA  LEU A 175       4.344 187.792 -21.035  1.00  0.00           C  
ATOM    995  C   LEU A 175       3.238 188.815 -20.830  1.00  0.00           C  
ATOM    996  O   LEU A 175       2.491 188.750 -19.852  1.00  0.00           O  
ATOM    997  CB  LEU A 175       5.338 187.958 -19.885  1.00  0.00           C  
ATOM    998  CG  LEU A 175       6.667 187.197 -19.960  1.00  0.00           C  
ATOM    999  CD1 LEU A 175       7.555 187.727 -18.851  1.00  0.00           C  
ATOM   1000  CD2 LEU A 175       6.492 185.682 -19.858  1.00  0.00           C  
ATOM   1001  N   ARG A 176       3.206 189.803 -21.717  1.00  0.00           N  
ATOM   1002  CA  ARG A 176       2.264 190.934 -21.682  1.00  0.00           C  
ATOM   1003  C   ARG A 176       2.344 191.781 -20.421  1.00  0.00           C  
ATOM   1004  O   ARG A 176       1.438 192.565 -20.124  1.00  0.00           O  
ATOM   1005  CB  ARG A 176       0.830 190.483 -22.001  1.00  0.00           C  
ATOM   1006  CG  ARG A 176       0.671 189.746 -23.345  1.00  0.00           C  
ATOM   1007  CD  ARG A 176       1.221 190.524 -24.549  1.00  0.00           C  
ATOM   1008  NE  ARG A 176       0.598 191.844 -24.714  1.00  0.00           N  
ATOM   1009  CZ  ARG A 176       0.997 192.809 -25.529  1.00  0.00           C  
ATOM   1010  NH1 ARG A 176       2.082 192.747 -26.259  1.00  0.00           N1+
ATOM   1011  NH2 ARG A 176       0.267 193.884 -25.600  1.00  0.00           N  
ATOM   1012  N   TYR A 177       3.456 191.672 -19.712  1.00  0.00           N  
ATOM   1013  CA  TYR A 177       3.708 192.529 -18.562  1.00  0.00           C  
ATOM   1014  C   TYR A 177       3.954 193.933 -19.111  1.00  0.00           C  
ATOM   1015  O   TYR A 177       4.651 194.079 -20.113  1.00  0.00           O  
ATOM   1016  CB  TYR A 177       4.916 192.036 -17.764  1.00  0.00           C  
ATOM   1017  CG  TYR A 177       5.082 192.823 -16.485  1.00  0.00           C  
ATOM   1018  CD1 TYR A 177       4.289 192.532 -15.357  1.00  0.00           C  
ATOM   1019  CD2 TYR A 177       5.982 193.901 -16.413  1.00  0.00           C  
ATOM   1020  CE1 TYR A 177       4.336 193.359 -14.201  1.00  0.00           C  
ATOM   1021  CE2 TYR A 177       6.042 194.717 -15.258  1.00  0.00           C  
ATOM   1022  CZ  TYR A 177       5.186 194.465 -14.181  1.00  0.00           C  
ATOM   1023  OH  TYR A 177       5.157 195.325 -13.113  1.00  0.00           O  
ATOM   1024  N   ARG A 178       3.372 194.953 -18.493  1.00  0.00           N  
ATOM   1025  CA  ARG A 178       3.455 196.327 -19.007  1.00  0.00           C  
ATOM   1026  C   ARG A 178       4.895 196.789 -19.150  1.00  0.00           C  
ATOM   1027  O   ARG A 178       5.705 196.629 -18.240  1.00  0.00           O  
ATOM   1028  CB  ARG A 178       2.759 197.302 -18.054  1.00  0.00           C  
ATOM   1029  CG  ARG A 178       1.244 197.162 -17.922  1.00  0.00           C  
ATOM   1030  CD  ARG A 178       0.500 197.758 -19.102  1.00  0.00           C  
ATOM   1031  NE  ARG A 178      -0.954 197.649 -18.914  1.00  0.00           N  
ATOM   1032  CZ  ARG A 178      -1.887 198.055 -19.766  1.00  0.00           C  
ATOM   1033  NH1 ARG A 178      -1.634 198.723 -20.860  1.00  0.00           N1+
ATOM   1034  NH2 ARG A 178      -3.128 197.771 -19.500  1.00  0.00           N  
ATOM   1035  N   TYR A 179       5.204 197.393 -20.286  1.00  0.00           N  
ATOM   1036  CA  TYR A 179       6.531 197.950 -20.520  1.00  0.00           C  
ATOM   1037  C   TYR A 179       6.602 199.261 -19.740  1.00  0.00           C  
ATOM   1038  O   TYR A 179       5.851 200.194 -20.038  1.00  0.00           O  
ATOM   1039  CB  TYR A 179       6.738 198.193 -22.017  1.00  0.00           C  
ATOM   1040  CG  TYR A 179       8.164 198.543 -22.383  1.00  0.00           C  
ATOM   1041  CD1 TYR A 179       9.104 197.525 -22.637  1.00  0.00           C  
ATOM   1042  CD2 TYR A 179       8.582 199.888 -22.489  1.00  0.00           C  
ATOM   1043  CE1 TYR A 179      10.434 197.844 -23.013  1.00  0.00           C  
ATOM   1044  CE2 TYR A 179       9.921 200.203 -22.866  1.00  0.00           C  
ATOM   1045  CZ  TYR A 179      10.826 199.171 -23.129  1.00  0.00           C  
ATOM   1046  OH  TYR A 179      12.116 199.420 -23.514  1.00  0.00           O  
ATOM   1047  N   HIS A 180       7.441 199.343 -18.720  1.00  0.00           N  
ATOM   1048  CA  HIS A 180       7.507 200.551 -17.896  1.00  0.00           C  
ATOM   1049  C   HIS A 180       8.613 201.492 -18.353  1.00  0.00           C  
ATOM   1050  O   HIS A 180       9.717 201.059 -18.700  1.00  0.00           O  
ATOM   1051  CB  HIS A 180       7.738 200.182 -16.428  1.00  0.00           C  
ATOM   1052  CG  HIS A 180       6.597 199.436 -15.814  1.00  0.00           C  
ATOM   1053  CD2 HIS A 180       6.531 198.180 -15.302  1.00  0.00           C  
ATOM   1054  ND1 HIS A 180       5.332 199.946 -15.661  1.00  0.00           N  
ATOM   1055  CE1 HIS A 180       4.571 199.016 -15.089  1.00  0.00           C  
ATOM   1056  NE2 HIS A 180       5.258 197.919 -14.841  1.00  0.00           N  
ATOM   1057  N   LEU A 181       8.341 202.787 -18.293  1.00  0.00           N  
ATOM   1058  CA  LEU A 181       9.342 203.800 -18.610  1.00  0.00           C  
ATOM   1059  C   LEU A 181      10.484 203.740 -17.612  1.00  0.00           C  
ATOM   1060  O   LEU A 181      11.637 203.810 -18.002  1.00  0.00           O  
ATOM   1061  CB  LEU A 181       8.724 205.201 -18.573  1.00  0.00           C  
ATOM   1062  CG  LEU A 181       9.678 206.376 -18.843  1.00  0.00           C  
ATOM   1063  CD1 LEU A 181      10.342 206.310 -20.217  1.00  0.00           C  
ATOM   1064  CD2 LEU A 181       8.932 207.688 -18.691  1.00  0.00           C  
ATOM   1065  N   TYR A 182      10.204 203.564 -16.331  1.00  0.00           N  
ATOM   1066  CA  TYR A 182      11.301 203.523 -15.364  1.00  0.00           C  
ATOM   1067  C   TYR A 182      12.185 202.297 -15.533  1.00  0.00           C  
ATOM   1068  O   TYR A 182      13.395 202.381 -15.358  1.00  0.00           O  
ATOM   1069  CB  TYR A 182      10.779 203.645 -13.937  1.00  0.00           C  
ATOM   1070  CG  TYR A 182      10.254 205.040 -13.695  1.00  0.00           C  
ATOM   1071  CD1 TYR A 182       8.872 205.297 -13.602  1.00  0.00           C  
ATOM   1072  CD2 TYR A 182      11.148 206.129 -13.611  1.00  0.00           C  
ATOM   1073  CE1 TYR A 182       8.388 206.629 -13.466  1.00  0.00           C  
ATOM   1074  CE2 TYR A 182      10.666 207.451 -13.456  1.00  0.00           C  
ATOM   1075  CZ  TYR A 182       9.296 207.690 -13.399  1.00  0.00           C  
ATOM   1076  OH  TYR A 182       8.877 208.988 -13.289  1.00  0.00           O  
ATOM   1077  N   ASN A 183      11.618 201.187 -15.983  1.00  0.00           N  
ATOM   1078  CA  ASN A 183      12.435 200.010 -16.271  1.00  0.00           C  
ATOM   1079  C   ASN A 183      13.383 200.350 -17.421  1.00  0.00           C  
ATOM   1080  O   ASN A 183      14.589 200.125 -17.330  1.00  0.00           O  
ATOM   1081  CB  ASN A 183      11.559 198.805 -16.634  1.00  0.00           C  
ATOM   1082  CG  ASN A 183      10.858 198.212 -15.444  1.00  0.00           C  
ATOM   1083  ND2 ASN A 183      10.116 197.170 -15.664  1.00  0.00           N  
ATOM   1084  OD1 ASN A 183      10.972 198.696 -14.336  1.00  0.00           O  
ATOM   1085  N   TYR A 184      12.846 200.954 -18.472  1.00  0.00           N  
ATOM   1086  CA  TYR A 184      13.649 201.385 -19.616  1.00  0.00           C  
ATOM   1087  C   TYR A 184      14.720 202.414 -19.245  1.00  0.00           C  
ATOM   1088  O   TYR A 184      15.862 202.307 -19.682  1.00  0.00           O  
ATOM   1089  CB  TYR A 184      12.719 201.981 -20.676  1.00  0.00           C  
ATOM   1090  CG  TYR A 184      13.444 202.601 -21.849  1.00  0.00           C  
ATOM   1091  CD1 TYR A 184      14.094 201.793 -22.798  1.00  0.00           C  
ATOM   1092  CD2 TYR A 184      13.483 204.002 -22.017  1.00  0.00           C  
ATOM   1093  CE1 TYR A 184      14.735 202.365 -23.928  1.00  0.00           C  
ATOM   1094  CE2 TYR A 184      14.124 204.580 -23.148  1.00  0.00           C  
ATOM   1095  CZ  TYR A 184      14.732 203.752 -24.096  1.00  0.00           C  
ATOM   1096  OH  TYR A 184      15.311 204.307 -25.206  1.00  0.00           O  
ATOM   1097  N   LEU A 185      14.381 203.402 -18.430  1.00  0.00           N  
ATOM   1098  CA  LEU A 185      15.344 204.424 -18.026  1.00  0.00           C  
ATOM   1099  C   LEU A 185      16.470 203.805 -17.217  1.00  0.00           C  
ATOM   1100  O   LEU A 185      17.635 204.136 -17.422  1.00  0.00           O  
ATOM   1101  CB  LEU A 185      14.666 205.501 -17.173  1.00  0.00           C  
ATOM   1102  CG  LEU A 185      13.707 206.479 -17.866  1.00  0.00           C  
ATOM   1103  CD1 LEU A 185      12.923 207.241 -16.807  1.00  0.00           C  
ATOM   1104  CD2 LEU A 185      14.439 207.462 -18.770  1.00  0.00           C  
ATOM   1105  N   GLY A 186      16.126 202.882 -16.328  1.00  0.00           N  
ATOM   1106  CA  GLY A 186      17.132 202.205 -15.529  1.00  0.00           C  
ATOM   1107  C   GLY A 186      18.059 201.399 -16.411  1.00  0.00           C  
ATOM   1108  O   GLY A 186      19.277 201.470 -16.272  1.00  0.00           O  
ATOM   1109  N   ALA A 187      17.484 200.691 -17.375  1.00  0.00           N  
ATOM   1110  CA  ALA A 187      18.260 199.905 -18.325  1.00  0.00           C  
ATOM   1111  C   ALA A 187      19.257 200.763 -19.101  1.00  0.00           C  
ATOM   1112  O   ALA A 187      20.421 200.404 -19.224  1.00  0.00           O  
ATOM   1113  CB  ALA A 187      17.315 199.201 -19.298  1.00  0.00           C  
ATOM   1114  N   VAL A 188      18.808 201.895 -19.626  1.00  0.00           N  
ATOM   1115  CA  VAL A 188      19.690 202.760 -20.406  1.00  0.00           C  
ATOM   1116  C   VAL A 188      20.794 203.331 -19.521  1.00  0.00           C  
ATOM   1117  O   VAL A 188      21.938 203.397 -19.949  1.00  0.00           O  
ATOM   1118  CB  VAL A 188      18.893 203.881 -21.131  1.00  0.00           C  
ATOM   1119  CG1 VAL A 188      19.827 204.876 -21.834  1.00  0.00           C  
ATOM   1120  CG2 VAL A 188      17.956 203.260 -22.187  1.00  0.00           C  
ATOM   1121  N   ILE A 189      20.511 203.676 -18.273  1.00  0.00           N  
ATOM   1122  CA  ILE A 189      21.567 204.173 -17.384  1.00  0.00           C  
ATOM   1123  C   ILE A 189      22.617 203.083 -17.142  1.00  0.00           C  
ATOM   1124  O   ILE A 189      23.814 203.376 -17.118  1.00  0.00           O  
ATOM   1125  CB  ILE A 189      20.969 204.713 -16.052  1.00  0.00           C  
ATOM   1126  CG1 ILE A 189      20.152 205.984 -16.353  1.00  0.00           C  
ATOM   1127  CG2 ILE A 189      22.072 205.042 -15.015  1.00  0.00           C  
ATOM   1128  CD1 ILE A 189      19.169 206.410 -15.269  1.00  0.00           C  
ATOM   1129  N   ILE A 190      22.217 201.825 -17.027  1.00  0.00           N  
ATOM   1130  CA  ILE A 190      23.195 200.740 -16.898  1.00  0.00           C  
ATOM   1131  C   ILE A 190      24.049 200.661 -18.177  1.00  0.00           C  
ATOM   1132  O   ILE A 190      25.272 200.551 -18.089  1.00  0.00           O  
ATOM   1133  CB  ILE A 190      22.508 199.368 -16.590  1.00  0.00           C  
ATOM   1134  CG1 ILE A 190      21.753 199.429 -15.246  1.00  0.00           C  
ATOM   1135  CG2 ILE A 190      23.543 198.232 -16.514  1.00  0.00           C  
ATOM   1136  CD1 ILE A 190      20.733 198.300 -15.021  1.00  0.00           C  
ATOM   1137  N   VAL A 191      23.447 200.797 -19.355  1.00  0.00           N  
ATOM   1138  CA  VAL A 191      24.205 200.788 -20.619  1.00  0.00           C  
ATOM   1139  C   VAL A 191      25.192 201.958 -20.695  1.00  0.00           C  
ATOM   1140  O   VAL A 191      26.357 201.777 -21.047  1.00  0.00           O  
ATOM   1141  CB  VAL A 191      23.268 200.806 -21.870  1.00  0.00           C  
ATOM   1142  CG1 VAL A 191      24.066 200.852 -23.183  1.00  0.00           C  
ATOM   1143  CG2 VAL A 191      22.382 199.557 -21.894  1.00  0.00           C  
ATOM   1144  N   VAL A 192      24.761 203.149 -20.303  1.00  0.00           N  
ATOM   1145  CA  VAL A 192      25.635 204.328 -20.268  1.00  0.00           C  
ATOM   1146  C   VAL A 192      26.801 204.054 -19.322  1.00  0.00           C  
ATOM   1147  O   VAL A 192      27.951 204.394 -19.610  1.00  0.00           O  
ATOM   1148  CB  VAL A 192      24.829 205.593 -19.818  1.00  0.00           C  
ATOM   1149  CG1 VAL A 192      25.733 206.794 -19.485  1.00  0.00           C  
ATOM   1150  CG2 VAL A 192      23.830 206.008 -20.913  1.00  0.00           C  
ATOM   1151  N   THR A 193      26.530 203.398 -18.206  1.00  0.00           N  
ATOM   1152  CA  THR A 193      27.581 203.128 -17.237  1.00  0.00           C  
ATOM   1153  C   THR A 193      28.566 202.038 -17.679  1.00  0.00           C  
ATOM   1154  O   THR A 193      29.768 202.205 -17.499  1.00  0.00           O  
ATOM   1155  CB  THR A 193      26.992 202.798 -15.856  1.00  0.00           C  
ATOM   1156  CG2 THR A 193      28.044 202.922 -14.792  1.00  0.00           C  
ATOM   1157  OG1 THR A 193      25.980 203.756 -15.525  1.00  0.00           O  
ATOM   1158  N   ILE A 194      28.128 200.951 -18.305  1.00  0.00           N  
ATOM   1159  CA  ILE A 194      29.091 199.960 -18.809  1.00  0.00           C  
ATOM   1160  C   ILE A 194      29.911 200.569 -19.954  1.00  0.00           C  
ATOM   1161  O   ILE A 194      31.097 200.282 -20.112  1.00  0.00           O  
ATOM   1162  CB  ILE A 194      28.427 198.600 -19.206  1.00  0.00           C  
ATOM   1163  CG1 ILE A 194      29.483 197.513 -19.489  1.00  0.00           C  
ATOM   1164  CG2 ILE A 194      27.511 198.727 -20.413  1.00  0.00           C  
ATOM   1165  CD1 ILE A 194      30.282 197.035 -18.277  1.00  0.00           C  
ATOM   1166  N   ALA A 195      29.328 201.505 -20.690  1.00  0.00           N  
ATOM   1167  CA  ALA A 195      30.062 202.218 -21.725  1.00  0.00           C  
ATOM   1168  C   ALA A 195      31.192 203.085 -21.143  1.00  0.00           C  
ATOM   1169  O   ALA A 195      32.143 203.412 -21.853  1.00  0.00           O  
ATOM   1170  CB  ALA A 195      29.088 203.056 -22.550  1.00  0.00           C  
ATOM   1171  N   LEU A 196      31.133 203.440 -19.864  1.00  0.00           N  
ATOM   1172  CA  LEU A 196      32.253 204.131 -19.213  1.00  0.00           C  
ATOM   1173  C   LEU A 196      33.391 203.150 -18.953  1.00  0.00           C  
ATOM   1174  O   LEU A 196      34.560 203.517 -19.009  1.00  0.00           O  
ATOM   1175  CB  LEU A 196      31.864 204.720 -17.850  1.00  0.00           C  
ATOM   1176  CG  LEU A 196      30.730 205.747 -17.757  1.00  0.00           C  
ATOM   1177  CD1 LEU A 196      30.422 206.034 -16.289  1.00  0.00           C  
ATOM   1178  CD2 LEU A 196      31.062 207.048 -18.469  1.00  0.00           C  
ATOM   1179  N   VAL A 197      33.067 201.900 -18.655  1.00  0.00           N  
ATOM   1180  CA  VAL A 197      34.098 200.904 -18.350  1.00  0.00           C  
ATOM   1181  C   VAL A 197      34.833 200.612 -19.647  1.00  0.00           C  
ATOM   1182  O   VAL A 197      36.048 200.473 -19.685  1.00  0.00           O  
ATOM   1183  CB  VAL A 197      33.514 199.585 -17.774  1.00  0.00           C  
ATOM   1184  CG1 VAL A 197      34.613 198.723 -17.145  1.00  0.00           C  
ATOM   1185  CG2 VAL A 197      32.483 199.884 -16.704  1.00  0.00           C  
ATOM   1186  N   GLU A 198      34.096 200.614 -20.744  1.00  0.00           N  
ATOM   1187  CA  GLU A 198      34.720 200.545 -22.057  1.00  0.00           C  
ATOM   1188  C   GLU A 198      35.557 201.813 -22.299  1.00  0.00           C  
ATOM   1189  O   GLU A 198      36.785 201.798 -22.239  1.00  0.00           O  
ATOM   1190  CB  GLU A 198      33.621 200.367 -23.112  1.00  0.00           C  
ATOM   1191  CG  GLU A 198      34.130 200.154 -24.526  1.00  0.00           C  
ATOM   1192  CD  GLU A 198      33.015 200.099 -25.558  1.00  0.00           C  
ATOM   1193  OE1 GLU A 198      31.841 200.297 -25.200  1.00  0.00           O  
ATOM   1194  OE2 GLU A 198      33.306 199.930 -26.765  1.00  0.00           O1-
ATOM   1195  N   MET A 199      34.906 202.939 -22.548  1.00  0.00           N  
ATOM   1196  CA  MET A 199      35.603 204.087 -23.123  1.00  0.00           C  
ATOM   1197  C   MET A 199      36.553 204.819 -22.191  1.00  0.00           C  
ATOM   1198  O   MET A 199      37.541 205.397 -22.651  1.00  0.00           O  
ATOM   1199  CB  MET A 199      34.593 205.087 -23.681  1.00  0.00           C  
ATOM   1200  CG  MET A 199      33.761 204.523 -24.826  1.00  0.00           C  
ATOM   1201  SD  MET A 199      34.775 203.939 -26.206  1.00  0.00           S  
ATOM   1202  CE  MET A 199      35.456 205.484 -26.867  1.00  0.00           C  
ATOM   1203  N   LYS A 200      36.297 204.794 -20.890  1.00  0.00           N  
ATOM   1204  CA  LYS A 200      37.153 205.503 -19.936  1.00  0.00           C  
ATOM   1205  C   LYS A 200      38.076 204.595 -19.137  1.00  0.00           C  
ATOM   1206  O   LYS A 200      39.119 205.070 -18.696  1.00  0.00           O  
ATOM   1207  CB  LYS A 200      36.322 206.371 -18.982  1.00  0.00           C  
ATOM   1208  CG  LYS A 200      35.500 207.431 -19.695  1.00  0.00           C  
ATOM   1209  CD  LYS A 200      34.848 208.382 -18.704  1.00  0.00           C  
ATOM   1210  CE  LYS A 200      34.050 209.439 -19.452  1.00  0.00           C  
ATOM   1211  NZ  LYS A 200      33.413 210.436 -18.537  1.00  0.00           N1+
ATOM   1212  N   LEU A 201      37.738 203.323 -18.955  1.00  0.00           N  
ATOM   1213  CA  LEU A 201      38.618 202.431 -18.192  1.00  0.00           C  
ATOM   1214  C   LEU A 201      39.508 201.571 -19.087  1.00  0.00           C  
ATOM   1215  O   LEU A 201      40.732 201.600 -18.926  1.00  0.00           O  
ATOM   1216  CB  LEU A 201      37.828 201.541 -17.222  1.00  0.00           C  
ATOM   1217  CG  LEU A 201      38.624 201.012 -16.024  1.00  0.00           C  
ATOM   1218  CD1 LEU A 201      38.705 202.097 -14.962  1.00  0.00           C  
ATOM   1219  CD2 LEU A 201      37.989 199.762 -15.430  1.00  0.00           C  
ATOM   1220  N   SER A 202      38.927 200.811 -20.008  1.00  0.00           N  
ATOM   1221  CA  SER A 202      39.697 199.973 -20.934  1.00  0.00           C  
ATOM   1222  C   SER A 202      38.897 199.482 -22.142  1.00  0.00           C  
ATOM   1223  O   SER A 202      37.887 198.788 -21.984  1.00  0.00           O  
ATOM   1224  CB  SER A 202      40.222 198.738 -20.202  1.00  0.00           C  
ATOM   1225  OG  SER A 202      41.000 197.918 -21.052  1.00  0.00           O  
ATOM   1226  N   PHE A 203      39.375 199.766 -23.346  1.00  0.00           N  
ATOM   1227  CA  PHE A 203      38.766 199.234 -24.564  1.00  0.00           C  
ATOM   1228  C   PHE A 203      39.829 198.897 -25.594  1.00  0.00           C  
ATOM   1229  O   PHE A 203      40.925 199.455 -25.591  1.00  0.00           O  
ATOM   1230  CB  PHE A 203      37.707 200.174 -25.152  1.00  0.00           C  
ATOM   1231  CG  PHE A 203      38.248 201.445 -25.756  1.00  0.00           C  
ATOM   1232  CD1 PHE A 203      38.437 201.548 -27.145  1.00  0.00           C  
ATOM   1233  CD2 PHE A 203      38.497 202.572 -24.954  1.00  0.00           C  
ATOM   1234  CE1 PHE A 203      38.849 202.772 -27.731  1.00  0.00           C  
ATOM   1235  CE2 PHE A 203      38.899 203.803 -25.527  1.00  0.00           C  
ATOM   1236  CZ  PHE A 203      39.075 203.900 -26.920  1.00  0.00           C  
ATOM   1237  N   GLU A 204      39.503 197.965 -26.474  1.00  0.00           N  
ATOM   1238  CA  GLU A 204      40.395 197.583 -27.560  1.00  0.00           C  
ATOM   1239  C   GLU A 204      40.164 198.589 -28.683  1.00  0.00           C  
ATOM   1240  O   GLU A 204      39.138 198.565 -29.363  1.00  0.00           O  
ATOM   1241  CB  GLU A 204      40.122 196.142 -28.004  1.00  0.00           C  
ATOM   1242  CG  GLU A 204      41.383 195.404 -28.412  1.00  0.00           C  
ATOM   1243  CD  GLU A 204      42.287 195.121 -27.218  1.00  0.00           C  
ATOM   1244  OE1 GLU A 204      41.867 194.419 -26.274  1.00  0.00           O  
ATOM   1245  OE2 GLU A 204      43.441 195.607 -27.193  1.00  0.00           O1-
ATOM   1246  N   THR A 205      41.083 199.531 -28.817  1.00  0.00           N  
ATOM   1247  CA  THR A 205      40.945 200.621 -29.773  1.00  0.00           C  
ATOM   1248  C   THR A 205      40.931 200.092 -31.199  1.00  0.00           C  
ATOM   1249  O   THR A 205      40.143 200.529 -32.038  1.00  0.00           O  
ATOM   1250  CB  THR A 205      42.105 201.601 -29.554  1.00  0.00           C  
ATOM   1251  CG2 THR A 205      41.915 202.916 -30.255  1.00  0.00           C  
ATOM   1252  OG1 THR A 205      42.175 201.876 -28.157  1.00  0.00           O  
ATOM   1253  N   GLN A 206      41.758 199.092 -31.452  1.00  0.00           N  
ATOM   1254  CA  GLN A 206      41.716 198.366 -32.710  1.00  0.00           C  
ATOM   1255  C   GLN A 206      40.764 197.185 -32.559  1.00  0.00           C  
ATOM   1256  O   GLN A 206      41.111 196.147 -31.986  1.00  0.00           O  
ATOM   1257  CB  GLN A 206      43.125 197.905 -33.081  1.00  0.00           C  
ATOM   1258  CG  GLN A 206      43.239 197.214 -34.433  1.00  0.00           C  
ATOM   1259  CD  GLN A 206      44.675 196.890 -34.787  1.00  0.00           C  
ATOM   1260  NE2 GLN A 206      44.886 196.370 -35.963  1.00  0.00           N  
ATOM   1261  OE1 GLN A 206      45.598 197.129 -34.014  1.00  0.00           O  
ATOM   1262  N   GLU A 207      39.561 197.329 -33.093  1.00  0.00           N  
ATOM   1263  CA  GLU A 207      38.678 196.178 -33.245  1.00  0.00           C  
ATOM   1264  C   GLU A 207      39.284 195.343 -34.368  1.00  0.00           C  
ATOM   1265  O   GLU A 207      39.516 195.848 -35.469  1.00  0.00           O  
ATOM   1266  CB  GLU A 207      37.264 196.582 -33.652  1.00  0.00           C  
ATOM   1267  CG  GLU A 207      36.479 197.335 -32.591  1.00  0.00           C  
ATOM   1268  CD  GLU A 207      35.085 197.722 -33.075  1.00  0.00           C  
ATOM   1269  OE1 GLU A 207      34.713 197.390 -34.225  1.00  0.00           O  
ATOM   1270  OE2 GLU A 207      34.332 198.378 -32.320  1.00  0.00           O1-
ATOM   1271  N   GLU A 208      39.558 194.077 -34.097  1.00  0.00           N  
ATOM   1272  CA  GLU A 208      40.168 193.178 -35.074  1.00  0.00           C  
ATOM   1273  C   GLU A 208      39.266 192.993 -36.294  1.00  0.00           C  
ATOM   1274  O   GLU A 208      39.738 192.888 -37.429  1.00  0.00           O  
ATOM   1275  CB  GLU A 208      40.430 191.834 -34.390  1.00  0.00           C  
ATOM   1276  CG  GLU A 208      41.221 190.839 -35.214  1.00  0.00           C  
ATOM   1277  CD  GLU A 208      41.388 189.510 -34.500  1.00  0.00           C  
ATOM   1278  OE1 GLU A 208      41.558 189.488 -33.259  1.00  0.00           O  
ATOM   1279  OE2 GLU A 208      41.416 188.468 -35.186  1.00  0.00           O1-
ATOM   1280  N   ASN A 209      37.962 192.997 -36.063  1.00  0.00           N  
ATOM   1281  CA  ASN A 209      36.977 192.935 -37.136  1.00  0.00           C  
ATOM   1282  C   ASN A 209      35.739 193.667 -36.626  1.00  0.00           C  
ATOM   1283  O   ASN A 209      35.388 193.525 -35.453  1.00  0.00           O  
ATOM   1284  CB  ASN A 209      36.663 191.472 -37.459  1.00  0.00           C  
ATOM   1285  CG  ASN A 209      35.947 191.303 -38.776  1.00  0.00           C  
ATOM   1286  ND2 ASN A 209      36.365 190.344 -39.543  1.00  0.00           N  
ATOM   1287  OD1 ASN A 209      35.009 192.021 -39.094  1.00  0.00           O  
ATOM   1288  N   SER A 210      35.054 194.427 -37.466  1.00  0.00           N  
ATOM   1289  CA  SER A 210      33.836 195.123 -37.057  1.00  0.00           C  
ATOM   1290  C   SER A 210      32.682 194.149 -36.814  1.00  0.00           C  
ATOM   1291  O   SER A 210      31.725 194.466 -36.102  1.00  0.00           O  
ATOM   1292  CB  SER A 210      33.448 196.128 -38.134  1.00  0.00           C  
ATOM   1293  OG  SER A 210      33.226 195.469 -39.366  1.00  0.00           O  
ATOM   1294  N   ILE A 211      32.782 192.940 -37.353  1.00  0.00           N  
ATOM   1295  CA  ILE A 211      31.748 191.926 -37.153  1.00  0.00           C  
ATOM   1296  C   ILE A 211      31.702 191.416 -35.710  1.00  0.00           C  
ATOM   1297  O   ILE A 211      30.703 190.841 -35.311  1.00  0.00           O  
ATOM   1298  CB  ILE A 211      31.900 190.747 -38.168  1.00  0.00           C  
ATOM   1299  CG1 ILE A 211      30.544 190.053 -38.405  1.00  0.00           C  
ATOM   1300  CG2 ILE A 211      32.963 189.725 -37.715  1.00  0.00           C  
ATOM   1301  CD1 ILE A 211      30.496 189.103 -39.607  1.00  0.00           C  
ATOM   1302  N   ILE A 212      32.728 191.650 -34.895  1.00  0.00           N  
ATOM   1303  CA  ILE A 212      32.714 191.172 -33.503  1.00  0.00           C  
ATOM   1304  C   ILE A 212      31.532 191.820 -32.777  1.00  0.00           C  
ATOM   1305  O   ILE A 212      30.816 191.157 -32.033  1.00  0.00           O  
ATOM   1306  CB  ILE A 212      34.049 191.471 -32.743  1.00  0.00           C  
ATOM   1307  CG1 ILE A 212      35.246 190.830 -33.468  1.00  0.00           C  
ATOM   1308  CG2 ILE A 212      34.002 190.940 -31.284  1.00  0.00           C  
ATOM   1309  CD1 ILE A 212      36.614 191.371 -33.057  1.00  0.00           C  
ATOM   1310  N   PHE A 213      31.252 193.083 -33.071  1.00  0.00           N  
ATOM   1311  CA  PHE A 213      30.065 193.747 -32.532  1.00  0.00           C  
ATOM   1312  C   PHE A 213      28.783 193.002 -32.901  1.00  0.00           C  
ATOM   1313  O   PHE A 213      27.908 192.778 -32.073  1.00  0.00           O  
ATOM   1314  CB  PHE A 213      30.003 195.165 -33.101  1.00  0.00           C  
ATOM   1315  CG  PHE A 213      28.791 195.940 -32.672  1.00  0.00           C  
ATOM   1316  CD1 PHE A 213      28.779 196.624 -31.449  1.00  0.00           C  
ATOM   1317  CD2 PHE A 213      27.654 195.997 -33.499  1.00  0.00           C  
ATOM   1318  CE1 PHE A 213      27.626 197.328 -31.025  1.00  0.00           C  
ATOM   1319  CE2 PHE A 213      26.498 196.707 -33.098  1.00  0.00           C  
ATOM   1320  CZ  PHE A 213      26.481 197.364 -31.850  1.00  0.00           C  
ATOM   1321  N   ASN A 214      28.680 192.580 -34.150  1.00  0.00           N  
ATOM   1322  CA  ASN A 214      27.465 191.922 -34.619  1.00  0.00           C  
ATOM   1323  C   ASN A 214      27.330 190.523 -34.031  1.00  0.00           C  
ATOM   1324  O   ASN A 214      26.227 190.088 -33.705  1.00  0.00           O  
ATOM   1325  CB  ASN A 214      27.462 191.846 -36.149  1.00  0.00           C  
ATOM   1326  CG  ASN A 214      27.251 193.190 -36.794  1.00  0.00           C  
ATOM   1327  ND2 ASN A 214      27.844 193.401 -37.932  1.00  0.00           N  
ATOM   1328  OD1 ASN A 214      26.557 194.047 -36.260  1.00  0.00           O  
ATOM   1329  N   LEU A 215      28.444 189.826 -33.870  1.00  0.00           N  
ATOM   1330  CA  LEU A 215      28.434 188.480 -33.303  1.00  0.00           C  
ATOM   1331  C   LEU A 215      28.048 188.514 -31.828  1.00  0.00           C  
ATOM   1332  O   LEU A 215      27.284 187.674 -31.357  1.00  0.00           O  
ATOM   1333  CB  LEU A 215      29.813 187.829 -33.452  1.00  0.00           C  
ATOM   1334  CG  LEU A 215      30.331 187.500 -34.864  1.00  0.00           C  
ATOM   1335  CD1 LEU A 215      31.766 186.973 -34.775  1.00  0.00           C  
ATOM   1336  CD2 LEU A 215      29.453 186.506 -35.624  1.00  0.00           C  
ATOM   1337  N   VAL A 216      28.531 189.503 -31.092  1.00  0.00           N  
ATOM   1338  CA  VAL A 216      28.158 189.614 -29.683  1.00  0.00           C  
ATOM   1339  C   VAL A 216      26.691 190.025 -29.575  1.00  0.00           C  
ATOM   1340  O   VAL A 216      25.983 189.541 -28.697  1.00  0.00           O  
ATOM   1341  CB  VAL A 216      29.104 190.556 -28.895  1.00  0.00           C  
ATOM   1342  CG1 VAL A 216      28.663 190.694 -27.432  1.00  0.00           C  
ATOM   1343  CG2 VAL A 216      30.532 189.992 -28.925  1.00  0.00           C  
ATOM   1344  N   LEU A 217      26.180 190.818 -30.507  1.00  0.00           N  
ATOM   1345  CA  LEU A 217      24.748 191.127 -30.519  1.00  0.00           C  
ATOM   1346  C   LEU A 217      23.896 189.859 -30.686  1.00  0.00           C  
ATOM   1347  O   LEU A 217      22.913 189.670 -29.974  1.00  0.00           O  
ATOM   1348  CB  LEU A 217      24.445 192.140 -31.630  1.00  0.00           C  
ATOM   1349  CG  LEU A 217      23.503 193.305 -31.290  1.00  0.00           C  
ATOM   1350  CD1 LEU A 217      23.516 194.312 -32.436  1.00  0.00           C  
ATOM   1351  CD2 LEU A 217      22.066 192.867 -31.017  1.00  0.00           C  
ATOM   1352  N   ILE A 218      24.309 188.948 -31.558  1.00  0.00           N  
ATOM   1353  CA  ILE A 218      23.609 187.663 -31.721  1.00  0.00           C  
ATOM   1354  C   ILE A 218      23.687 186.878 -30.407  1.00  0.00           C  
ATOM   1355  O   ILE A 218      22.693 186.315 -29.934  1.00  0.00           O  
ATOM   1356  CB  ILE A 218      24.234 186.810 -32.876  1.00  0.00           C  
ATOM   1357  CG1 ILE A 218      24.074 187.533 -34.226  1.00  0.00           C  
ATOM   1358  CG2 ILE A 218      23.589 185.405 -32.968  1.00  0.00           C  
ATOM   1359  CD1 ILE A 218      25.001 187.046 -35.345  1.00  0.00           C  
ATOM   1360  N   SER A 219      24.855 186.886 -29.777  1.00  0.00           N  
ATOM   1361  CA  SER A 219      25.050 186.148 -28.528  1.00  0.00           C  
ATOM   1362  C   SER A 219      24.265 186.725 -27.356  1.00  0.00           C  
ATOM   1363  O   SER A 219      24.082 186.057 -26.344  1.00  0.00           O  
ATOM   1364  CB  SER A 219      26.532 186.092 -28.153  1.00  0.00           C  
ATOM   1365  OG  SER A 219      27.004 187.293 -27.570  1.00  0.00           O  
ATOM   1366  N   ALA A 220      23.815 187.965 -27.489  1.00  0.00           N  
ATOM   1367  CA  ALA A 220      22.982 188.606 -26.483  1.00  0.00           C  
ATOM   1368  C   ALA A 220      21.506 188.259 -26.704  1.00  0.00           C  
ATOM   1369  O   ALA A 220      20.755 188.038 -25.750  1.00  0.00           O  
ATOM   1370  CB  ALA A 220      23.186 190.123 -26.564  1.00  0.00           C  
ATOM   1371  N   LEU A 221      21.085 188.262 -27.961  1.00  0.00           N  
ATOM   1372  CA  LEU A 221      19.679 188.059 -28.311  1.00  0.00           C  
ATOM   1373  C   LEU A 221      19.154 186.652 -28.071  1.00  0.00           C  
ATOM   1374  O   LEU A 221      18.027 186.493 -27.606  1.00  0.00           O  
ATOM   1375  CB  LEU A 221      19.459 188.394 -29.788  1.00  0.00           C  
ATOM   1376  CG  LEU A 221      19.478 189.880 -30.177  1.00  0.00           C  
ATOM   1377  CD1 LEU A 221      19.487 190.005 -31.692  1.00  0.00           C  
ATOM   1378  CD2 LEU A 221      18.282 190.647 -29.610  1.00  0.00           C  
ATOM   1379  N   ILE A 222      19.935 185.628 -28.384  1.00  0.00           N  
ATOM   1380  CA  ILE A 222      19.462 184.246 -28.221  1.00  0.00           C  
ATOM   1381  C   ILE A 222      19.077 183.937 -26.762  1.00  0.00           C  
ATOM   1382  O   ILE A 222      17.935 183.505 -26.525  1.00  0.00           O  
ATOM   1383  CB  ILE A 222      20.497 183.214 -28.773  1.00  0.00           C  
ATOM   1384  CG1 ILE A 222      20.673 183.394 -30.294  1.00  0.00           C  
ATOM   1385  CG2 ILE A 222      20.092 181.757 -28.433  1.00  0.00           C  
ATOM   1386  CD1 ILE A 222      21.929 182.745 -30.892  1.00  0.00           C  
ATOM   1387  N   PRO A 223      19.966 184.161 -25.765  1.00  0.00           N  
ATOM   1388  CA  PRO A 223      19.452 183.864 -24.421  1.00  0.00           C  
ATOM   1389  C   PRO A 223      18.270 184.713 -23.975  1.00  0.00           C  
ATOM   1390  O   PRO A 223      17.404 184.223 -23.258  1.00  0.00           O  
ATOM   1391  CB  PRO A 223      20.652 184.162 -23.517  1.00  0.00           C  
ATOM   1392  CG  PRO A 223      21.824 183.991 -24.394  1.00  0.00           C  
ATOM   1393  CD  PRO A 223      21.368 184.613 -25.671  1.00  0.00           C  
ATOM   1394  N   VAL A 224      18.198 185.963 -24.414  1.00  0.00           N  
ATOM   1395  CA  VAL A 224      17.065 186.831 -24.090  1.00  0.00           C  
ATOM   1396  C   VAL A 224      15.766 186.245 -24.635  1.00  0.00           C  
ATOM   1397  O   VAL A 224      14.763 186.162 -23.919  1.00  0.00           O  
ATOM   1398  CB  VAL A 224      17.339 188.261 -24.640  1.00  0.00           C  
ATOM   1399  CG1 VAL A 224      16.067 189.061 -24.899  1.00  0.00           C  
ATOM   1400  CG2 VAL A 224      18.254 189.007 -23.669  1.00  0.00           C  
ATOM   1401  N   CYS A 225      15.773 185.779 -25.875  1.00  0.00           N  
ATOM   1402  CA  CYS A 225      14.558 185.218 -26.450  1.00  0.00           C  
ATOM   1403  C   CYS A 225      14.153 183.952 -25.699  1.00  0.00           C  
ATOM   1404  O   CYS A 225      13.002 183.791 -25.302  1.00  0.00           O  
ATOM   1405  CB  CYS A 225      14.765 184.917 -27.938  1.00  0.00           C  
ATOM   1406  SG  CYS A 225      15.131 186.396 -28.924  1.00  0.00           S  
ATOM   1407  N   PHE A 226      15.090 183.044 -25.475  1.00  0.00           N  
ATOM   1408  CA  PHE A 226      14.718 181.744 -24.922  1.00  0.00           C  
ATOM   1409  C   PHE A 226      14.576 181.642 -23.412  1.00  0.00           C  
ATOM   1410  O   PHE A 226      13.842 180.792 -22.925  1.00  0.00           O  
ATOM   1411  CB  PHE A 226      15.612 180.662 -25.506  1.00  0.00           C  
ATOM   1412  CG  PHE A 226      15.300 180.406 -26.950  1.00  0.00           C  
ATOM   1413  CD1 PHE A 226      16.067 180.990 -27.975  1.00  0.00           C  
ATOM   1414  CD2 PHE A 226      14.162 179.652 -27.290  1.00  0.00           C  
ATOM   1415  CE1 PHE A 226      15.681 180.854 -29.329  1.00  0.00           C  
ATOM   1416  CE2 PHE A 226      13.760 179.512 -28.634  1.00  0.00           C  
ATOM   1417  CZ  PHE A 226      14.514 180.123 -29.656  1.00  0.00           C  
ATOM   1418  N   SER A 227      15.139 182.557 -22.644  1.00  0.00           N  
ATOM   1419  CA  SER A 227      14.754 182.649 -21.237  1.00  0.00           C  
ATOM   1420  C   SER A 227      13.324 183.186 -21.137  1.00  0.00           C  
ATOM   1421  O   SER A 227      12.562 182.778 -20.266  1.00  0.00           O  
ATOM   1422  CB  SER A 227      15.712 183.565 -20.495  1.00  0.00           C  
ATOM   1423  OG  SER A 227      15.780 184.784 -21.198  1.00  0.00           O  
ATOM   1424  N   ASN A 228      12.904 184.053 -22.050  1.00  0.00           N  
ATOM   1425  CA  ASN A 228      11.501 184.473 -22.057  1.00  0.00           C  
ATOM   1426  C   ASN A 228      10.576 183.349 -22.509  1.00  0.00           C  
ATOM   1427  O   ASN A 228       9.500 183.180 -21.944  1.00  0.00           O  
ATOM   1428  CB  ASN A 228      11.282 185.703 -22.932  1.00  0.00           C  
ATOM   1429  CG  ASN A 228      11.569 186.972 -22.197  1.00  0.00           C  
ATOM   1430  ND2 ASN A 228      12.653 187.613 -22.515  1.00  0.00           N  
ATOM   1431  OD1 ASN A 228      10.829 187.340 -21.298  1.00  0.00           O  
ATOM   1432  N   MET A 229      11.011 182.538 -23.464  1.00  0.00           N  
ATOM   1433  CA  MET A 229      10.252 181.341 -23.842  1.00  0.00           C  
ATOM   1434  C   MET A 229      10.186 180.373 -22.663  1.00  0.00           C  
ATOM   1435  O   MET A 229       9.168 179.738 -22.431  1.00  0.00           O  
ATOM   1436  CB  MET A 229      10.893 180.609 -25.026  1.00  0.00           C  
ATOM   1437  CG  MET A 229      10.880 181.340 -26.358  1.00  0.00           C  
ATOM   1438  SD  MET A 229       9.233 181.618 -27.012  1.00  0.00           S  
ATOM   1439  CE  MET A 229       8.686 179.963 -27.489  1.00  0.00           C  
ATOM   1440  N   THR A 230      11.251 180.295 -21.878  1.00  0.00           N  
ATOM   1441  CA  THR A 230      11.244 179.470 -20.673  1.00  0.00           C  
ATOM   1442  C   THR A 230      10.205 179.964 -19.689  1.00  0.00           C  
ATOM   1443  O   THR A 230       9.406 179.171 -19.208  1.00  0.00           O  
ATOM   1444  CB  THR A 230      12.616 179.456 -19.971  1.00  0.00           C  
ATOM   1445  CG2 THR A 230      12.605 178.647 -18.687  1.00  0.00           C  
ATOM   1446  OG1 THR A 230      13.582 178.887 -20.861  1.00  0.00           O  
ATOM   1447  N   ARG A 231      10.159 181.258 -19.403  1.00  0.00           N  
ATOM   1448  CA  ARG A 231       9.148 181.738 -18.465  1.00  0.00           C  
ATOM   1449  C   ARG A 231       7.760 181.500 -19.031  1.00  0.00           C  
ATOM   1450  O   ARG A 231       6.862 181.096 -18.303  1.00  0.00           O  
ATOM   1451  CB  ARG A 231       9.335 183.212 -18.111  1.00  0.00           C  
ATOM   1452  CG  ARG A 231       8.269 183.653 -17.124  1.00  0.00           C  
ATOM   1453  CD  ARG A 231       8.478 185.024 -16.561  1.00  0.00           C  
ATOM   1454  NE  ARG A 231       7.320 185.405 -15.741  1.00  0.00           N  
ATOM   1455  CZ  ARG A 231       7.100 185.033 -14.490  1.00  0.00           C  
ATOM   1456  NH1 ARG A 231       7.853 184.182 -13.850  1.00  0.00           N1+
ATOM   1457  NH2 ARG A 231       6.070 185.515 -13.866  1.00  0.00           N  
ATOM   1458  N   GLU A 232       7.575 181.696 -20.324  1.00  0.00           N  
ATOM   1459  CA  GLU A 232       6.275 181.438 -20.926  1.00  0.00           C  
ATOM   1460  C   GLU A 232       5.834 179.992 -20.709  1.00  0.00           C  
ATOM   1461  O   GLU A 232       4.699 179.740 -20.311  1.00  0.00           O  
ATOM   1462  CB  GLU A 232       6.320 181.760 -22.420  1.00  0.00           C  
ATOM   1463  CG  GLU A 232       4.993 181.556 -23.103  1.00  0.00           C  
ATOM   1464  CD  GLU A 232       4.945 182.107 -24.506  1.00  0.00           C  
ATOM   1465  OE1 GLU A 232       5.822 181.796 -25.342  1.00  0.00           O  
ATOM   1466  OE2 GLU A 232       3.976 182.834 -24.808  1.00  0.00           O1-
ATOM   1467  N   ILE A 233       6.711 179.030 -20.939  1.00  0.00           N  
ATOM   1468  CA  ILE A 233       6.320 177.631 -20.794  1.00  0.00           C  
ATOM   1469  C   ILE A 233       6.209 177.247 -19.315  1.00  0.00           C  
ATOM   1470  O   ILE A 233       5.219 176.634 -18.911  1.00  0.00           O  
ATOM   1471  CB  ILE A 233       7.280 176.710 -21.599  1.00  0.00           C  
ATOM   1472  CG1 ILE A 233       7.185 177.084 -23.091  1.00  0.00           C  
ATOM   1473  CG2 ILE A 233       6.908 175.229 -21.450  1.00  0.00           C  
ATOM   1474  CD1 ILE A 233       8.107 176.338 -24.022  1.00  0.00           C  
ATOM   1475  N   VAL A 234       7.172 177.616 -18.482  1.00  0.00           N  
ATOM   1476  CA  VAL A 234       7.131 177.228 -17.068  1.00  0.00           C  
ATOM   1477  C   VAL A 234       6.016 177.949 -16.320  1.00  0.00           C  
ATOM   1478  O   VAL A 234       5.158 177.296 -15.729  1.00  0.00           O  
ATOM   1479  CB  VAL A 234       8.485 177.496 -16.328  1.00  0.00           C  
ATOM   1480  CG1 VAL A 234       8.408 177.091 -14.852  1.00  0.00           C  
ATOM   1481  CG2 VAL A 234       9.629 176.714 -16.967  1.00  0.00           C  
ATOM   1482  N   PHE A 235       6.017 179.274 -16.313  1.00  0.00           N  
ATOM   1483  CA  PHE A 235       5.162 180.026 -15.397  1.00  0.00           C  
ATOM   1484  C   PHE A 235       3.698 179.992 -15.807  1.00  0.00           C  
ATOM   1485  O   PHE A 235       2.820 179.841 -14.956  1.00  0.00           O  
ATOM   1486  CB  PHE A 235       5.647 181.475 -15.299  1.00  0.00           C  
ATOM   1487  CG  PHE A 235       4.879 182.308 -14.311  1.00  0.00           C  
ATOM   1488  CD1 PHE A 235       5.197 182.290 -12.942  1.00  0.00           C  
ATOM   1489  CD2 PHE A 235       3.841 183.141 -14.759  1.00  0.00           C  
ATOM   1490  CE1 PHE A 235       4.485 183.091 -12.017  1.00  0.00           C  
ATOM   1491  CE2 PHE A 235       3.117 183.945 -13.848  1.00  0.00           C  
ATOM   1492  CZ  PHE A 235       3.441 183.922 -12.476  1.00  0.00           C  
ATOM   1493  N   LYS A 236       3.401 180.103 -17.098  1.00  0.00           N  
ATOM   1494  CA  LYS A 236       1.995 180.057 -17.516  1.00  0.00           C  
ATOM   1495  C   LYS A 236       1.432 178.657 -17.325  1.00  0.00           C  
ATOM   1496  O   LYS A 236       0.258 178.508 -16.987  1.00  0.00           O  
ATOM   1497  CB  LYS A 236       1.791 180.473 -18.978  1.00  0.00           C  
ATOM   1498  CG  LYS A 236       2.232 181.896 -19.306  1.00  0.00           C  
ATOM   1499  CD  LYS A 236       1.917 182.268 -20.752  1.00  0.00           C  
ATOM   1500  CE  LYS A 236       2.434 183.674 -21.075  1.00  0.00           C  
ATOM   1501  NZ  LYS A 236       2.216 184.072 -22.508  1.00  0.00           N1+
ATOM   1502  N   LYS A 237       2.251 177.636 -17.557  1.00  0.00           N  
ATOM   1503  CA  LYS A 237       1.757 176.255 -17.587  1.00  0.00           C  
ATOM   1504  C   LYS A 237       2.534 175.184 -16.823  1.00  0.00           C  
ATOM   1505  O   LYS A 237       1.971 174.549 -15.935  1.00  0.00           O  
ATOM   1506  CB  LYS A 237       1.618 175.875 -19.067  1.00  0.00           C  
ATOM   1507  CG  LYS A 237       0.970 174.529 -19.328  1.00  0.00           C  
ATOM   1508  CD  LYS A 237       0.705 174.344 -20.815  1.00  0.00           C  
ATOM   1509  CE  LYS A 237       0.120 172.971 -21.127  1.00  0.00           C  
ATOM   1510  NZ  LYS A 237      -1.273 172.798 -20.606  1.00  0.00           N1+
ATOM   1511  N   TYR A 238       3.772 174.904 -17.199  1.00  0.00           N  
ATOM   1512  CA  TYR A 238       4.410 173.645 -16.810  1.00  0.00           C  
ATOM   1513  C   TYR A 238       4.921 173.512 -15.373  1.00  0.00           C  
ATOM   1514  O   TYR A 238       4.908 172.400 -14.844  1.00  0.00           O  
ATOM   1515  CB  TYR A 238       5.550 173.323 -17.781  1.00  0.00           C  
ATOM   1516  CG  TYR A 238       5.073 172.697 -19.073  1.00  0.00           C  
ATOM   1517  CD1 TYR A 238       4.446 173.468 -20.072  1.00  0.00           C  
ATOM   1518  CD2 TYR A 238       5.238 171.314 -19.299  1.00  0.00           C  
ATOM   1519  CE1 TYR A 238       3.974 172.868 -21.264  1.00  0.00           C  
ATOM   1520  CE2 TYR A 238       4.757 170.710 -20.494  1.00  0.00           C  
ATOM   1521  CZ  TYR A 238       4.107 171.497 -21.448  1.00  0.00           C  
ATOM   1522  OH  TYR A 238       3.575 170.948 -22.582  1.00  0.00           O  
ATOM   1523  N   LYS A 239       5.346 174.610 -14.753  1.00  0.00           N  
ATOM   1524  CA  LYS A 239       5.785 174.663 -13.342  1.00  0.00           C  
ATOM   1525  C   LYS A 239       6.668 173.500 -12.852  1.00  0.00           C  
ATOM   1526  O   LYS A 239       6.458 172.923 -11.785  1.00  0.00           O  
ATOM   1527  CB  LYS A 239       4.549 174.838 -12.451  1.00  0.00           C  
ATOM   1528  CG  LYS A 239       3.708 176.062 -12.834  1.00  0.00           C  
ATOM   1529  CD  LYS A 239       2.554 176.269 -11.877  1.00  0.00           C  
ATOM   1530  CE  LYS A 239       1.679 177.436 -12.317  1.00  0.00           C  
ATOM   1531  NZ  LYS A 239       0.546 177.646 -11.359  1.00  0.00           N1+
ATOM   1532  N   ILE A 240       7.638 173.133 -13.675  1.00  0.00           N  
ATOM   1533  CA  ILE A 240       8.516 171.987 -13.418  1.00  0.00           C  
ATOM   1534  C   ILE A 240       9.465 172.306 -12.255  1.00  0.00           C  
ATOM   1535  O   ILE A 240       9.832 173.461 -12.031  1.00  0.00           O  
ATOM   1536  CB  ILE A 240       9.286 171.615 -14.728  1.00  0.00           C  
ATOM   1537  CG1 ILE A 240       8.283 171.156 -15.801  1.00  0.00           C  
ATOM   1538  CG2 ILE A 240      10.318 170.497 -14.516  1.00  0.00           C  
ATOM   1539  CD1 ILE A 240       8.864 170.834 -17.180  1.00  0.00           C  
ATOM   1540  N   ASP A 241       9.845 171.271 -11.517  1.00  0.00           N  
ATOM   1541  CA  ASP A 241      10.796 171.373 -10.404  1.00  0.00           C  
ATOM   1542  C   ASP A 241      12.123 171.976 -10.865  1.00  0.00           C  
ATOM   1543  O   ASP A 241      12.653 171.585 -11.907  1.00  0.00           O  
ATOM   1544  CB  ASP A 241      11.121 169.988  -9.820  1.00  0.00           C  
ATOM   1545  CG  ASP A 241       9.936 169.317  -9.143  1.00  0.00           C  
ATOM   1546  OD1 ASP A 241       8.812 169.868  -9.136  1.00  0.00           O  
ATOM   1547  OD2 ASP A 241      10.100 168.176  -8.660  1.00  0.00           O1-
ATOM   1548  N   ILE A 242      12.687 172.872 -10.066  1.00  0.00           N  
ATOM   1549  CA  ILE A 242      13.953 173.547 -10.386  1.00  0.00           C  
ATOM   1550  C   ILE A 242      15.062 172.507 -10.575  1.00  0.00           C  
ATOM   1551  O   ILE A 242      15.839 172.567 -11.530  1.00  0.00           O  
ATOM   1552  CB  ILE A 242      14.345 174.552  -9.247  1.00  0.00           C  
ATOM   1553  CG1 ILE A 242      13.286 175.665  -9.076  1.00  0.00           C  
ATOM   1554  CG2 ILE A 242      15.738 175.165  -9.473  1.00  0.00           C  
ATOM   1555  CD1 ILE A 242      13.180 176.708 -10.201  1.00  0.00           C  
ATOM   1556  N   LEU A 243      15.091 171.500  -9.715  1.00  0.00           N  
ATOM   1557  CA  LEU A 243      16.098 170.444  -9.816  1.00  0.00           C  
ATOM   1558  C   LEU A 243      16.015 169.671 -11.129  1.00  0.00           C  
ATOM   1559  O   LEU A 243      17.043 169.322 -11.703  1.00  0.00           O  
ATOM   1560  CB  LEU A 243      15.930 169.460  -8.657  1.00  0.00           C  
ATOM   1561  CG  LEU A 243      16.348 169.915  -7.253  1.00  0.00           C  
ATOM   1562  CD1 LEU A 243      15.780 168.936  -6.239  1.00  0.00           C  
ATOM   1563  CD2 LEU A 243      17.866 170.006  -7.101  1.00  0.00           C  
ATOM   1564  N   ARG A 244      14.814 169.427 -11.641  1.00  0.00           N  
ATOM   1565  CA  ARG A 244      14.691 168.713 -12.915  1.00  0.00           C  
ATOM   1566  C   ARG A 244      15.084 169.639 -14.049  1.00  0.00           C  
ATOM   1567  O   ARG A 244      15.748 169.214 -14.983  1.00  0.00           O  
ATOM   1568  CB  ARG A 244      13.267 168.217 -13.170  1.00  0.00           C  
ATOM   1569  CG  ARG A 244      13.146 167.333 -14.426  1.00  0.00           C  
ATOM   1570  CD  ARG A 244      11.709 167.185 -14.865  1.00  0.00           C  
ATOM   1571  NE  ARG A 244      10.872 166.617 -13.803  1.00  0.00           N  
ATOM   1572  CZ  ARG A 244       9.549 166.603 -13.760  1.00  0.00           C  
ATOM   1573  NH1 ARG A 244       8.777 166.946 -14.760  1.00  0.00           N1+
ATOM   1574  NH2 ARG A 244       8.986 166.263 -12.638  1.00  0.00           N  
ATOM   1575  N   LEU A 245      14.681 170.899 -13.976  1.00  0.00           N  
ATOM   1576  CA  LEU A 245      14.977 171.842 -15.053  1.00  0.00           C  
ATOM   1577  C   LEU A 245      16.479 171.936 -15.234  1.00  0.00           C  
ATOM   1578  O   LEU A 245      16.989 171.800 -16.338  1.00  0.00           O  
ATOM   1579  CB  LEU A 245      14.400 173.225 -14.736  1.00  0.00           C  
ATOM   1580  CG  LEU A 245      12.873 173.334 -14.834  1.00  0.00           C  
ATOM   1581  CD1 LEU A 245      12.369 174.559 -14.128  1.00  0.00           C  
ATOM   1582  CD2 LEU A 245      12.407 173.376 -16.274  1.00  0.00           C  
ATOM   1583  N   ASN A 246      17.207 172.098 -14.143  1.00  0.00           N  
ATOM   1584  CA  ASN A 246      18.656 172.179 -14.244  1.00  0.00           C  
ATOM   1585  C   ASN A 246      19.310 170.842 -14.591  1.00  0.00           C  
ATOM   1586  O   ASN A 246      20.345 170.827 -15.252  1.00  0.00           O  
ATOM   1587  CB  ASN A 246      19.223 172.777 -12.964  1.00  0.00           C  
ATOM   1588  CG  ASN A 246      18.929 174.248 -12.854  1.00  0.00           C  
ATOM   1589  ND2 ASN A 246      19.650 175.033 -13.592  1.00  0.00           N  
ATOM   1590  OD1 ASN A 246      18.046 174.678 -12.138  1.00  0.00           O  
ATOM   1591  N   ALA A 247      18.703 169.719 -14.234  1.00  0.00           N  
ATOM   1592  CA  ALA A 247      19.198 168.419 -14.688  1.00  0.00           C  
ATOM   1593  C   ALA A 247      19.076 168.264 -16.214  1.00  0.00           C  
ATOM   1594  O   ALA A 247      19.973 167.722 -16.865  1.00  0.00           O  
ATOM   1595  CB  ALA A 247      18.440 167.297 -13.965  1.00  0.00           C  
ATOM   1596  N   MET A 248      17.987 168.753 -16.795  1.00  0.00           N  
ATOM   1597  CA  MET A 248      17.810 168.692 -18.248  1.00  0.00           C  
ATOM   1598  C   MET A 248      18.779 169.646 -18.942  1.00  0.00           C  
ATOM   1599  O   MET A 248      19.419 169.271 -19.924  1.00  0.00           O  
ATOM   1600  CB  MET A 248      16.364 169.001 -18.652  1.00  0.00           C  
ATOM   1601  CG  MET A 248      15.352 167.978 -18.133  1.00  0.00           C  
ATOM   1602  SD  MET A 248      13.659 168.219 -18.746  1.00  0.00           S  
ATOM   1603  CE  MET A 248      13.146 169.759 -17.980  1.00  0.00           C  
ATOM   1604  N   VAL A 249      18.975 170.834 -18.386  1.00  0.00           N  
ATOM   1605  CA  VAL A 249      19.971 171.771 -18.917  1.00  0.00           C  
ATOM   1606  C   VAL A 249      21.352 171.140 -18.892  1.00  0.00           C  
ATOM   1607  O   VAL A 249      22.089 171.196 -19.876  1.00  0.00           O  
ATOM   1608  CB  VAL A 249      19.996 173.099 -18.103  1.00  0.00           C  
ATOM   1609  CG1 VAL A 249      21.170 173.996 -18.499  1.00  0.00           C  
ATOM   1610  CG2 VAL A 249      18.698 173.875 -18.291  1.00  0.00           C  
ATOM   1611  N   SER A 250      21.695 170.498 -17.787  1.00  0.00           N  
ATOM   1612  CA  SER A 250      23.017 169.906 -17.649  1.00  0.00           C  
ATOM   1613  C   SER A 250      23.259 168.805 -18.664  1.00  0.00           C  
ATOM   1614  O   SER A 250      24.364 168.692 -19.181  1.00  0.00           O  
ATOM   1615  CB  SER A 250      23.209 169.368 -16.238  1.00  0.00           C  
ATOM   1616  OG  SER A 250      23.060 170.428 -15.311  1.00  0.00           O  
ATOM   1617  N   PHE A 251      22.229 168.042 -19.002  1.00  0.00           N  
ATOM   1618  CA  PHE A 251      22.368 166.999 -20.012  1.00  0.00           C  
ATOM   1619  C   PHE A 251      22.758 167.597 -21.364  1.00  0.00           C  
ATOM   1620  O   PHE A 251      23.689 167.114 -22.017  1.00  0.00           O  
ATOM   1621  CB  PHE A 251      21.052 166.222 -20.144  1.00  0.00           C  
ATOM   1622  CG  PHE A 251      21.111 165.098 -21.140  1.00  0.00           C  
ATOM   1623  CD1 PHE A 251      21.431 163.793 -20.725  1.00  0.00           C  
ATOM   1624  CD2 PHE A 251      20.857 165.338 -22.505  1.00  0.00           C  
ATOM   1625  CE1 PHE A 251      21.539 162.738 -21.664  1.00  0.00           C  
ATOM   1626  CE2 PHE A 251      20.978 164.299 -23.458  1.00  0.00           C  
ATOM   1627  CZ  PHE A 251      21.326 162.997 -23.036  1.00  0.00           C  
ATOM   1628  N   PHE A 252      22.055 168.632 -21.799  1.00  0.00           N  
ATOM   1629  CA  PHE A 252      22.306 169.185 -23.129  1.00  0.00           C  
ATOM   1630  C   PHE A 252      23.553 170.045 -23.190  1.00  0.00           C  
ATOM   1631  O   PHE A 252      24.324 169.944 -24.143  1.00  0.00           O  
ATOM   1632  CB  PHE A 252      21.096 169.975 -23.621  1.00  0.00           C  
ATOM   1633  CG  PHE A 252      19.897 169.110 -23.848  1.00  0.00           C  
ATOM   1634  CD1 PHE A 252      18.799 169.167 -22.976  1.00  0.00           C  
ATOM   1635  CD2 PHE A 252      19.889 168.183 -24.905  1.00  0.00           C  
ATOM   1636  CE1 PHE A 252      17.721 168.267 -23.112  1.00  0.00           C  
ATOM   1637  CE2 PHE A 252      18.824 167.269 -25.051  1.00  0.00           C  
ATOM   1638  CZ  PHE A 252      17.745 167.304 -24.145  1.00  0.00           C  
ATOM   1639  N   GLN A 253      23.802 170.837 -22.158  1.00  0.00           N  
ATOM   1640  CA  GLN A 253      25.001 171.664 -22.151  1.00  0.00           C  
ATOM   1641  C   GLN A 253      26.243 170.786 -22.123  1.00  0.00           C  
ATOM   1642  O   GLN A 253      27.208 171.083 -22.821  1.00  0.00           O  
ATOM   1643  CB  GLN A 253      25.044 172.611 -20.957  1.00  0.00           C  
ATOM   1644  CG  GLN A 253      24.089 173.779 -20.996  1.00  0.00           C  
ATOM   1645  CD  GLN A 253      24.428 174.843 -19.974  1.00  0.00           C  
ATOM   1646  NE2 GLN A 253      24.489 176.066 -20.422  1.00  0.00           N  
ATOM   1647  OE1 GLN A 253      24.642 174.575 -18.797  1.00  0.00           O  
ATOM   1648  N   LEU A 254      26.214 169.684 -21.380  1.00  0.00           N  
ATOM   1649  CA  LEU A 254      27.347 168.761 -21.378  1.00  0.00           C  
ATOM   1650  C   LEU A 254      27.544 168.188 -22.769  1.00  0.00           C  
ATOM   1651  O   LEU A 254      28.646 168.218 -23.304  1.00  0.00           O  
ATOM   1652  CB  LEU A 254      27.106 167.606 -20.396  1.00  0.00           C  
ATOM   1653  CG  LEU A 254      28.159 166.494 -20.287  1.00  0.00           C  
ATOM   1654  CD1 LEU A 254      29.538 167.035 -19.969  1.00  0.00           C  
ATOM   1655  CD2 LEU A 254      27.723 165.510 -19.206  1.00  0.00           C  
ATOM   1656  N   PHE A 255      26.465 167.697 -23.361  1.00  0.00           N  
ATOM   1657  CA  PHE A 255      26.543 167.027 -24.653  1.00  0.00           C  
ATOM   1658  C   PHE A 255      27.157 167.913 -25.723  1.00  0.00           C  
ATOM   1659  O   PHE A 255      28.084 167.515 -26.433  1.00  0.00           O  
ATOM   1660  CB  PHE A 255      25.138 166.610 -25.087  1.00  0.00           C  
ATOM   1661  CG  PHE A 255      25.092 166.002 -26.451  1.00  0.00           C  
ATOM   1662  CD1 PHE A 255      25.544 164.691 -26.656  1.00  0.00           C  
ATOM   1663  CD2 PHE A 255      24.618 166.746 -27.547  1.00  0.00           C  
ATOM   1664  CE1 PHE A 255      25.517 164.113 -27.940  1.00  0.00           C  
ATOM   1665  CE2 PHE A 255      24.563 166.173 -28.839  1.00  0.00           C  
ATOM   1666  CZ  PHE A 255      25.004 164.847 -29.033  1.00  0.00           C  
ATOM   1667  N   THR A 256      26.649 169.127 -25.833  1.00  0.00           N  
ATOM   1668  CA  THR A 256      27.094 170.033 -26.875  1.00  0.00           C  
ATOM   1669  C   THR A 256      28.478 170.611 -26.566  1.00  0.00           C  
ATOM   1670  O   THR A 256      29.303 170.767 -27.469  1.00  0.00           O  
ATOM   1671  CB  THR A 256      25.987 171.077 -27.072  1.00  0.00           C  
ATOM   1672  CG2 THR A 256      26.138 171.855 -28.351  1.00  0.00           C  
ATOM   1673  OG1 THR A 256      24.759 170.356 -27.179  1.00  0.00           O  
ATOM   1674  N   SER A 257      28.807 170.824 -25.297  1.00  0.00           N  
ATOM   1675  CA  SER A 257      30.156 171.284 -24.949  1.00  0.00           C  
ATOM   1676  C   SER A 257      31.214 170.253 -25.300  1.00  0.00           C  
ATOM   1677  O   SER A 257      32.294 170.623 -25.752  1.00  0.00           O  
ATOM   1678  CB  SER A 257      30.298 171.590 -23.460  1.00  0.00           C  
ATOM   1679  OG  SER A 257      29.440 172.653 -23.088  1.00  0.00           O  
ATOM   1680  N   CYS A 258      30.904 168.970 -25.155  1.00  0.00           N  
ATOM   1681  CA  CYS A 258      31.869 167.927 -25.487  1.00  0.00           C  
ATOM   1682  C   CYS A 258      32.250 167.941 -26.963  1.00  0.00           C  
ATOM   1683  O   CYS A 258      33.380 167.607 -27.310  1.00  0.00           O  
ATOM   1684  CB  CYS A 258      31.302 166.545 -25.158  1.00  0.00           C  
ATOM   1685  SG  CYS A 258      31.039 166.239 -23.407  1.00  0.00           S  
ATOM   1686  N   LEU A 259      31.316 168.335 -27.816  1.00  0.00           N  
ATOM   1687  CA  LEU A 259      31.527 168.344 -29.262  1.00  0.00           C  
ATOM   1688  C   LEU A 259      32.212 169.614 -29.762  1.00  0.00           C  
ATOM   1689  O   LEU A 259      32.939 169.597 -30.759  1.00  0.00           O  
ATOM   1690  CB  LEU A 259      30.166 168.214 -29.950  1.00  0.00           C  
ATOM   1691  CG  LEU A 259      29.379 166.922 -29.677  1.00  0.00           C  
ATOM   1692  CD1 LEU A 259      27.966 167.057 -30.218  1.00  0.00           C  
ATOM   1693  CD2 LEU A 259      30.057 165.695 -30.287  1.00  0.00           C  
ATOM   1694  N   ILE A 260      31.969 170.723 -29.082  1.00  0.00           N  
ATOM   1695  CA  ILE A 260      32.570 172.007 -29.450  1.00  0.00           C  
ATOM   1696  C   ILE A 260      34.002 172.091 -28.945  1.00  0.00           C  
ATOM   1697  O   ILE A 260      34.880 172.623 -29.630  1.00  0.00           O  
ATOM   1698  CB  ILE A 260      31.716 173.171 -28.887  1.00  0.00           C  
ATOM   1699  CG1 ILE A 260      30.379 173.195 -29.648  1.00  0.00           C  
ATOM   1700  CG2 ILE A 260      32.428 174.542 -29.020  1.00  0.00           C  
ATOM   1701  CD1 ILE A 260      29.306 174.028 -29.014  1.00  0.00           C  
ATOM   1702  N   LEU A 261      34.256 171.530 -27.771  1.00  0.00           N  
ATOM   1703  CA  LEU A 261      35.579 171.589 -27.150  1.00  0.00           C  
ATOM   1704  C   LEU A 261      36.781 171.268 -28.057  1.00  0.00           C  
ATOM   1705  O   LEU A 261      37.674 172.119 -28.154  1.00  0.00           O  
ATOM   1706  CB  LEU A 261      35.553 170.718 -25.884  1.00  0.00           C  
ATOM   1707  CG  LEU A 261      36.853 170.377 -25.150  1.00  0.00           C  
ATOM   1708  CD1 LEU A 261      37.663 171.577 -24.739  1.00  0.00           C  
ATOM   1709  CD2 LEU A 261      36.530 169.543 -23.923  1.00  0.00           C  
ATOM   1710  N   PRO A 262      36.813 170.122 -28.773  1.00  0.00           N  
ATOM   1711  CA  PRO A 262      38.018 169.902 -29.587  1.00  0.00           C  
ATOM   1712  C   PRO A 262      38.123 170.714 -30.880  1.00  0.00           C  
ATOM   1713  O   PRO A 262      39.125 170.618 -31.589  1.00  0.00           O  
ATOM   1714  CB  PRO A 262      37.927 168.409 -29.910  1.00  0.00           C  
ATOM   1715  CG  PRO A 262      36.480 168.174 -30.023  1.00  0.00           C  
ATOM   1716  CD  PRO A 262      35.902 168.966 -28.891  1.00  0.00           C  
ATOM   1717  N   VAL A 263      37.104 171.496 -31.207  1.00  0.00           N  
ATOM   1718  CA  VAL A 263      37.094 172.285 -32.440  1.00  0.00           C  
ATOM   1719  C   VAL A 263      37.356 173.763 -32.151  1.00  0.00           C  
ATOM   1720  O   VAL A 263      38.121 174.428 -32.855  1.00  0.00           O  
ATOM   1721  CB  VAL A 263      35.727 172.121 -33.163  1.00  0.00           C  
ATOM   1722  CG1 VAL A 263      35.706 172.884 -34.486  1.00  0.00           C  
ATOM   1723  CG2 VAL A 263      35.434 170.634 -33.420  1.00  0.00           C  
ATOM   1724  N   TYR A 264      36.713 174.293 -31.123  1.00  0.00           N  
ATOM   1725  CA  TYR A 264      36.839 175.715 -30.819  1.00  0.00           C  
ATOM   1726  C   TYR A 264      38.100 176.088 -30.043  1.00  0.00           C  
ATOM   1727  O   TYR A 264      38.751 177.088 -30.349  1.00  0.00           O  
ATOM   1728  CB  TYR A 264      35.626 176.186 -30.015  1.00  0.00           C  
ATOM   1729  CG  TYR A 264      35.754 177.634 -29.595  1.00  0.00           C  
ATOM   1730  CD1 TYR A 264      35.762 178.663 -30.559  1.00  0.00           C  
ATOM   1731  CD2 TYR A 264      35.938 177.979 -28.242  1.00  0.00           C  
ATOM   1732  CE1 TYR A 264      35.984 180.012 -30.178  1.00  0.00           C  
ATOM   1733  CE2 TYR A 264      36.134 179.329 -27.855  1.00  0.00           C  
ATOM   1734  CZ  TYR A 264      36.169 180.327 -28.831  1.00  0.00           C  
ATOM   1735  OH  TYR A 264      36.400 181.624 -28.462  1.00  0.00           O  
ATOM   1736  N   THR A 265      38.412 175.335 -28.997  1.00  0.00           N  
ATOM   1737  CA  THR A 265      39.352 175.837 -27.993  1.00  0.00           C  
ATOM   1738  C   THR A 265      40.792 175.875 -28.479  1.00  0.00           C  
ATOM   1739  O   THR A 265      41.152 175.198 -29.448  1.00  0.00           O  
ATOM   1740  CB  THR A 265      39.292 175.029 -26.690  1.00  0.00           C  
ATOM   1741  CG2 THR A 265      37.918 175.107 -26.056  1.00  0.00           C  
ATOM   1742  OG1 THR A 265      39.581 173.654 -26.954  1.00  0.00           O  
ATOM   1743  N   LEU A 266      41.571 176.726 -27.819  1.00  0.00           N  
ATOM   1744  CA  LEU A 266      42.935 177.086 -28.215  1.00  0.00           C  
ATOM   1745  C   LEU A 266      42.980 177.426 -29.704  1.00  0.00           C  
ATOM   1746  O   LEU A 266      43.637 176.724 -30.482  1.00  0.00           O  
ATOM   1747  CB  LEU A 266      43.958 175.999 -27.864  1.00  0.00           C  
ATOM   1748  CG  LEU A 266      44.155 175.567 -26.405  1.00  0.00           C  
ATOM   1749  CD1 LEU A 266      45.492 174.834 -26.322  1.00  0.00           C  
ATOM   1750  CD2 LEU A 266      44.145 176.692 -25.371  1.00  0.00           C  
ATOM   1751  N   PRO A 267      42.232 178.464 -30.128  1.00  0.00           N  
ATOM   1752  CA  PRO A 267      42.204 178.648 -31.580  1.00  0.00           C  
ATOM   1753  C   PRO A 267      43.556 179.022 -32.163  1.00  0.00           C  
ATOM   1754  O   PRO A 267      44.435 179.547 -31.480  1.00  0.00           O  
ATOM   1755  CB  PRO A 267      41.150 179.742 -31.768  1.00  0.00           C  
ATOM   1756  CG  PRO A 267      41.198 180.516 -30.548  1.00  0.00           C  
ATOM   1757  CD  PRO A 267      41.391 179.482 -29.468  1.00  0.00           C  
ATOM   1758  N   PHE A 268      43.708 178.744 -33.450  1.00  0.00           N  
ATOM   1759  CA  PHE A 268      44.970 178.954 -34.157  1.00  0.00           C  
ATOM   1760  C   PHE A 268      45.263 180.441 -34.353  1.00  0.00           C  
ATOM   1761  O   PHE A 268      46.360 180.822 -34.768  1.00  0.00           O  
ATOM   1762  CB  PHE A 268      44.931 178.245 -35.512  1.00  0.00           C  
ATOM   1763  CG  PHE A 268      44.908 176.742 -35.415  1.00  0.00           C  
ATOM   1764  CD1 PHE A 268      43.694 176.029 -35.439  1.00  0.00           C  
ATOM   1765  CD2 PHE A 268      46.115 176.025 -35.336  1.00  0.00           C  
ATOM   1766  CE1 PHE A 268      43.683 174.613 -35.395  1.00  0.00           C  
ATOM   1767  CE2 PHE A 268      46.123 174.611 -35.313  1.00  0.00           C  
ATOM   1768  CZ  PHE A 268      44.906 173.903 -35.337  1.00  0.00           C  
TER    1769      PHE A 268 
ATOM   1770  N   GLY A 314      45.435 169.238 -10.244  1.00  0.00           N  
ATOM   1771  CA  GLY A 314      45.528 170.651  -9.919  1.00  0.00           C  
ATOM   1772  C   GLY A 314      44.437 171.496 -10.530  1.00  0.00           C  
ATOM   1773  O   GLY A 314      43.589 172.015  -9.799  1.00  0.00           O  
ATOM   1774  N   ALA A 315      44.397 171.586 -11.852  1.00  0.00           N  
ATOM   1775  CA  ALA A 315      43.361 172.377 -12.515  1.00  0.00           C  
ATOM   1776  C   ALA A 315      42.002 171.760 -12.202  1.00  0.00           C  
ATOM   1777  O   ALA A 315      41.046 172.462 -11.899  1.00  0.00           O  
ATOM   1778  CB  ALA A 315      43.596 172.430 -14.022  1.00  0.00           C  
ATOM   1779  N   TRP A 316      41.942 170.435 -12.208  1.00  0.00           N  
ATOM   1780  CA  TRP A 316      40.715 169.715 -11.877  1.00  0.00           C  
ATOM   1781  C   TRP A 316      40.160 170.068 -10.504  1.00  0.00           C  
ATOM   1782  O   TRP A 316      38.954 170.198 -10.337  1.00  0.00           O  
ATOM   1783  CB  TRP A 316      40.948 168.204 -11.925  1.00  0.00           C  
ATOM   1784  CG  TRP A 316      39.658 167.460 -11.767  1.00  0.00           C  
ATOM   1785  CD1 TRP A 316      39.199 166.820 -10.656  1.00  0.00           C  
ATOM   1786  CD2 TRP A 316      38.596 167.363 -12.730  1.00  0.00           C  
ATOM   1787  CE2 TRP A 316      37.534 166.636 -12.119  1.00  0.00           C  
ATOM   1788  CE3 TRP A 316      38.427 167.827 -14.050  1.00  0.00           C  
ATOM   1789  NE1 TRP A 316      37.936 166.328 -10.849  1.00  0.00           N  
ATOM   1790  CZ2 TRP A 316      36.327 166.354 -12.795  1.00  0.00           C  
ATOM   1791  CZ3 TRP A 316      37.226 167.542 -14.731  1.00  0.00           C  
ATOM   1792  CH2 TRP A 316      36.184 166.804 -14.095  1.00  0.00           C  
ATOM   1793  N   LYS A 317      41.028 170.272  -9.523  1.00  0.00           N  
ATOM   1794  CA  LYS A 317      40.560 170.560  -8.167  1.00  0.00           C  
ATOM   1795  C   LYS A 317      39.840 171.896  -8.137  1.00  0.00           C  
ATOM   1796  O   LYS A 317      38.798 172.037  -7.502  1.00  0.00           O  
ATOM   1797  CB  LYS A 317      41.726 170.591  -7.178  1.00  0.00           C  
ATOM   1798  CG  LYS A 317      42.496 169.285  -7.093  1.00  0.00           C  
ATOM   1799  CD  LYS A 317      43.535 169.351  -5.993  1.00  0.00           C  
ATOM   1800  CE  LYS A 317      44.342 168.068  -5.930  1.00  0.00           C  
ATOM   1801  NZ  LYS A 317      45.268 168.057  -4.758  1.00  0.00           N1+
ATOM   1802  N   THR A 318      40.379 172.868  -8.854  1.00  0.00           N  
ATOM   1803  CA  THR A 318      39.780 174.195  -8.900  1.00  0.00           C  
ATOM   1804  C   THR A 318      38.577 174.239  -9.849  1.00  0.00           C  
ATOM   1805  O   THR A 318      37.575 174.883  -9.545  1.00  0.00           O  
ATOM   1806  CB  THR A 318      40.861 175.231  -9.252  1.00  0.00           C  
ATOM   1807  CG2 THR A 318      40.453 176.626  -8.844  1.00  0.00           C  
ATOM   1808  OG1 THR A 318      42.038 174.924  -8.499  1.00  0.00           O  
ATOM   1809  N   PHE A 319      38.591 173.457 -10.924  1.00  0.00           N  
ATOM   1810  CA  PHE A 319      37.393 173.300 -11.754  1.00  0.00           C  
ATOM   1811  C   PHE A 319      36.264 172.646 -10.964  1.00  0.00           C  
ATOM   1812  O   PHE A 319      35.106 172.989 -11.163  1.00  0.00           O  
ATOM   1813  CB  PHE A 319      37.613 172.412 -12.988  1.00  0.00           C  
ATOM   1814  CG  PHE A 319      38.336 173.076 -14.131  1.00  0.00           C  
ATOM   1815  CD1 PHE A 319      37.836 174.258 -14.712  1.00  0.00           C  
ATOM   1816  CD2 PHE A 319      39.478 172.475 -14.690  1.00  0.00           C  
ATOM   1817  CE1 PHE A 319      38.475 174.841 -15.839  1.00  0.00           C  
ATOM   1818  CE2 PHE A 319      40.121 173.040 -15.819  1.00  0.00           C  
ATOM   1819  CZ  PHE A 319      39.614 174.223 -16.400  1.00  0.00           C  
ATOM   1820  N   ALA A 320      36.562 171.723 -10.063  1.00  0.00           N  
ATOM   1821  CA  ALA A 320      35.519 171.100  -9.252  1.00  0.00           C  
ATOM   1822  C   ALA A 320      34.852 172.132  -8.338  1.00  0.00           C  
ATOM   1823  O   ALA A 320      33.636 172.111  -8.143  1.00  0.00           O  
ATOM   1824  CB  ALA A 320      36.109 169.943  -8.440  1.00  0.00           C  
ATOM   1825  N   LEU A 321      35.643 173.053  -7.809  1.00  0.00           N  
ATOM   1826  CA  LEU A 321      35.111 174.131  -6.974  1.00  0.00           C  
ATOM   1827  C   LEU A 321      34.291 175.121  -7.796  1.00  0.00           C  
ATOM   1828  O   LEU A 321      33.188 175.491  -7.403  1.00  0.00           O  
ATOM   1829  CB  LEU A 321      36.255 174.856  -6.260  1.00  0.00           C  
ATOM   1830  CG  LEU A 321      37.059 174.014  -5.260  1.00  0.00           C  
ATOM   1831  CD1 LEU A 321      38.298 174.759  -4.785  1.00  0.00           C  
ATOM   1832  CD2 LEU A 321      36.208 173.612  -4.065  1.00  0.00           C  
ATOM   1833  N   PHE A 322      34.783 175.471  -8.979  1.00  0.00           N  
ATOM   1834  CA  PHE A 322      34.032 176.305  -9.923  1.00  0.00           C  
ATOM   1835  C   PHE A 322      32.678 175.653 -10.192  1.00  0.00           C  
ATOM   1836  O   PHE A 322      31.633 176.304 -10.153  1.00  0.00           O  
ATOM   1837  CB  PHE A 322      34.823 176.433 -11.238  1.00  0.00           C  
ATOM   1838  CG  PHE A 322      34.087 177.158 -12.339  1.00  0.00           C  
ATOM   1839  CD1 PHE A 322      34.346 178.512 -12.599  1.00  0.00           C  
ATOM   1840  CD2 PHE A 322      33.147 176.477 -13.142  1.00  0.00           C  
ATOM   1841  CE1 PHE A 322      33.646 179.198 -13.626  1.00  0.00           C  
ATOM   1842  CE2 PHE A 322      32.424 177.159 -14.150  1.00  0.00           C  
ATOM   1843  CZ  PHE A 322      32.677 178.522 -14.393  1.00  0.00           C  
ATOM   1844  N   SER A 323      32.702 174.353 -10.439  1.00  0.00           N  
ATOM   1845  CA  SER A 323      31.499 173.614 -10.790  1.00  0.00           C  
ATOM   1846  C   SER A 323      30.497 173.528  -9.654  1.00  0.00           C  
ATOM   1847  O   SER A 323      29.301 173.607  -9.894  1.00  0.00           O  
ATOM   1848  CB  SER A 323      31.869 172.203 -11.221  1.00  0.00           C  
ATOM   1849  OG  SER A 323      32.787 172.253 -12.300  1.00  0.00           O  
ATOM   1850  N   PHE A 324      30.960 173.403  -8.419  1.00  0.00           N  
ATOM   1851  CA  PHE A 324      30.033 173.332  -7.296  1.00  0.00           C  
ATOM   1852  C   PHE A 324      29.228 174.620  -7.176  1.00  0.00           C  
ATOM   1853  O   PHE A 324      28.002 174.603  -7.069  1.00  0.00           O  
ATOM   1854  CB  PHE A 324      30.768 173.063  -5.983  1.00  0.00           C  
ATOM   1855  CG  PHE A 324      29.845 173.008  -4.802  1.00  0.00           C  
ATOM   1856  CD1 PHE A 324      28.957 171.927  -4.651  1.00  0.00           C  
ATOM   1857  CD2 PHE A 324      29.805 174.065  -3.875  1.00  0.00           C  
ATOM   1858  CE1 PHE A 324      27.999 171.918  -3.611  1.00  0.00           C  
ATOM   1859  CE2 PHE A 324      28.864 174.062  -2.817  1.00  0.00           C  
ATOM   1860  CZ  PHE A 324      27.948 172.991  -2.695  1.00  0.00           C  
ATOM   1861  N   PHE A 325      29.904 175.756  -7.248  1.00  0.00           N  
ATOM   1862  CA  PHE A 325      29.191 177.025  -7.167  1.00  0.00           C  
ATOM   1863  C   PHE A 325      28.376 177.275  -8.440  1.00  0.00           C  
ATOM   1864  O   PHE A 325      27.296 177.840  -8.374  1.00  0.00           O  
ATOM   1865  CB  PHE A 325      30.163 178.161  -6.838  1.00  0.00           C  
ATOM   1866  CG  PHE A 325      30.666 178.111  -5.414  1.00  0.00           C  
ATOM   1867  CD1 PHE A 325      31.888 177.495  -5.103  1.00  0.00           C  
ATOM   1868  CD2 PHE A 325      29.898 178.654  -4.366  1.00  0.00           C  
ATOM   1869  CE1 PHE A 325      32.315 177.355  -3.757  1.00  0.00           C  
ATOM   1870  CE2 PHE A 325      30.321 178.543  -3.018  1.00  0.00           C  
ATOM   1871  CZ  PHE A 325      31.527 177.882  -2.715  1.00  0.00           C  
ATOM   1872  N   ASN A 326      28.807 176.773  -9.588  1.00  0.00           N  
ATOM   1873  CA  ASN A 326      27.984 176.875 -10.796  1.00  0.00           C  
ATOM   1874  C   ASN A 326      26.635 176.155 -10.680  1.00  0.00           C  
ATOM   1875  O   ASN A 326      25.634 176.653 -11.191  1.00  0.00           O  
ATOM   1876  CB  ASN A 326      28.732 176.325 -12.010  1.00  0.00           C  
ATOM   1877  CG  ASN A 326      27.847 176.210 -13.219  1.00  0.00           C  
ATOM   1878  ND2 ASN A 326      27.731 177.262 -13.976  1.00  0.00           N  
ATOM   1879  OD1 ASN A 326      27.287 175.158 -13.473  1.00  0.00           O  
ATOM   1880  N   ILE A 327      26.576 175.035  -9.970  1.00  0.00           N  
ATOM   1881  CA  ILE A 327      25.299 174.342  -9.772  1.00  0.00           C  
ATOM   1882  C   ILE A 327      24.362 175.287  -9.031  1.00  0.00           C  
ATOM   1883  O   ILE A 327      23.223 175.499  -9.449  1.00  0.00           O  
ATOM   1884  CB  ILE A 327      25.453 173.024  -8.951  1.00  0.00           C  
ATOM   1885  CG1 ILE A 327      26.310 172.013  -9.724  1.00  0.00           C  
ATOM   1886  CG2 ILE A 327      24.076 172.372  -8.631  1.00  0.00           C  
ATOM   1887  CD1 ILE A 327      26.978 170.964  -8.869  1.00  0.00           C  
ATOM   1888  N   CYS A 328      24.847 175.889  -7.956  1.00  0.00           N  
ATOM   1889  CA  CYS A 328      24.018 176.771  -7.145  1.00  0.00           C  
ATOM   1890  C   CYS A 328      23.607 178.038  -7.900  1.00  0.00           C  
ATOM   1891  O   CYS A 328      22.464 178.481  -7.794  1.00  0.00           O  
ATOM   1892  CB  CYS A 328      24.788 177.108  -5.871  1.00  0.00           C  
ATOM   1893  SG  CYS A 328      25.246 175.621  -4.944  1.00  0.00           S  
ATOM   1894  N   ASP A 329      24.508 178.572  -8.715  1.00  0.00           N  
ATOM   1895  CA  ASP A 329      24.204 179.734  -9.554  1.00  0.00           C  
ATOM   1896  C   ASP A 329      23.041 179.407 -10.475  1.00  0.00           C  
ATOM   1897  O   ASP A 329      22.082 180.168 -10.617  1.00  0.00           O  
ATOM   1898  CB  ASP A 329      25.375 180.069 -10.489  1.00  0.00           C  
ATOM   1899  CG  ASP A 329      26.326 181.109  -9.936  1.00  0.00           C  
ATOM   1900  OD1 ASP A 329      25.968 181.858  -9.016  1.00  0.00           O  
ATOM   1901  OD2 ASP A 329      27.437 181.233 -10.516  1.00  0.00           O1-
ATOM   1902  N   ASN A 330      23.132 178.263 -11.131  1.00  0.00           N  
ATOM   1903  CA  ASN A 330      22.152 177.908 -12.148  1.00  0.00           C  
ATOM   1904  C   ASN A 330      20.791 177.573 -11.539  1.00  0.00           C  
ATOM   1905  O   ASN A 330      19.757 177.825 -12.156  1.00  0.00           O  
ATOM   1906  CB  ASN A 330      22.658 176.729 -12.977  1.00  0.00           C  
ATOM   1907  CG  ASN A 330      23.815 177.079 -13.881  1.00  0.00           C  
ATOM   1908  ND2 ASN A 330      24.295 176.084 -14.569  1.00  0.00           N  
ATOM   1909  OD1 ASN A 330      24.257 178.222 -13.999  1.00  0.00           O  
ATOM   1910  N   LEU A 331      20.770 177.042 -10.322  1.00  0.00           N  
ATOM   1911  CA  LEU A 331      19.500 176.756  -9.643  1.00  0.00           C  
ATOM   1912  C   LEU A 331      18.774 178.062  -9.326  1.00  0.00           C  
ATOM   1913  O   LEU A 331      17.554 178.176  -9.488  1.00  0.00           O  
ATOM   1914  CB  LEU A 331      19.730 175.982  -8.334  1.00  0.00           C  
ATOM   1915  CG  LEU A 331      20.200 174.516  -8.402  1.00  0.00           C  
ATOM   1916  CD1 LEU A 331      20.661 174.042  -7.035  1.00  0.00           C  
ATOM   1917  CD2 LEU A 331      19.150 173.542  -8.922  1.00  0.00           C  
ATOM   1918  N   ILE A 332      19.513 179.068  -8.881  1.00  0.00           N  
ATOM   1919  CA  ILE A 332      18.897 180.352  -8.538  1.00  0.00           C  
ATOM   1920  C   ILE A 332      18.541 181.104  -9.822  1.00  0.00           C  
ATOM   1921  O   ILE A 332      17.494 181.739  -9.899  1.00  0.00           O  
ATOM   1922  CB  ILE A 332      19.791 181.206  -7.599  1.00  0.00           C  
ATOM   1923  CG1 ILE A 332      20.055 180.438  -6.286  1.00  0.00           C  
ATOM   1924  CG2 ILE A 332      19.090 182.553  -7.293  1.00  0.00           C  
ATOM   1925  CD1 ILE A 332      21.159 181.017  -5.390  1.00  0.00           C  
ATOM   1926  N   THR A 333      19.342 180.960 -10.868  1.00  0.00           N  
ATOM   1927  CA  THR A 333      18.994 181.517 -12.179  1.00  0.00           C  
ATOM   1928  C   THR A 333      17.632 181.012 -12.641  1.00  0.00           C  
ATOM   1929  O   THR A 333      16.790 181.806 -13.073  1.00  0.00           O  
ATOM   1930  CB  THR A 333      20.033 181.125 -13.252  1.00  0.00           C  
ATOM   1931  CG2 THR A 333      19.652 181.616 -14.638  1.00  0.00           C  
ATOM   1932  OG1 THR A 333      21.308 181.674 -12.905  1.00  0.00           O  
ATOM   1933  N   SER A 334      17.382 179.715 -12.492  1.00  0.00           N  
ATOM   1934  CA  SER A 334      16.089 179.163 -12.883  1.00  0.00           C  
ATOM   1935  C   SER A 334      14.994 179.809 -12.058  1.00  0.00           C  
ATOM   1936  O   SER A 334      13.982 180.222 -12.586  1.00  0.00           O  
ATOM   1937  CB  SER A 334      16.052 177.649 -12.674  1.00  0.00           C  
ATOM   1938  OG  SER A 334      17.106 177.011 -13.374  1.00  0.00           O  
ATOM   1939  N   TYR A 335      15.216 179.972 -10.763  1.00  0.00           N  
ATOM   1940  CA  TYR A 335      14.206 180.571  -9.898  1.00  0.00           C  
ATOM   1941  C   TYR A 335      13.854 182.015 -10.272  1.00  0.00           C  
ATOM   1942  O   TYR A 335      12.685 182.413 -10.247  1.00  0.00           O  
ATOM   1943  CB  TYR A 335      14.700 180.518  -8.455  1.00  0.00           C  
ATOM   1944  CG  TYR A 335      13.582 180.583  -7.447  1.00  0.00           C  
ATOM   1945  CD1 TYR A 335      13.045 179.396  -6.914  1.00  0.00           C  
ATOM   1946  CD2 TYR A 335      13.050 181.817  -7.020  1.00  0.00           C  
ATOM   1947  CE1 TYR A 335      11.998 179.437  -5.968  1.00  0.00           C  
ATOM   1948  CE2 TYR A 335      11.987 181.861  -6.082  1.00  0.00           C  
ATOM   1949  CZ  TYR A 335      11.476 180.667  -5.567  1.00  0.00           C  
ATOM   1950  OH  TYR A 335      10.448 180.669  -4.668  1.00  0.00           O  
ATOM   1951  N   ILE A 336      14.850 182.812 -10.636  1.00  0.00           N  
ATOM   1952  CA  ILE A 336      14.600 184.210 -10.996  1.00  0.00           C  
ATOM   1953  C   ILE A 336      13.781 184.268 -12.288  1.00  0.00           C  
ATOM   1954  O   ILE A 336      12.843 185.054 -12.387  1.00  0.00           O  
ATOM   1955  CB  ILE A 336      15.919 185.041 -11.124  1.00  0.00           C  
ATOM   1956  CG1 ILE A 336      16.676 185.058  -9.778  1.00  0.00           C  
ATOM   1957  CG2 ILE A 336      15.608 186.509 -11.534  1.00  0.00           C  
ATOM   1958  CD1 ILE A 336      18.142 185.532  -9.844  1.00  0.00           C  
ATOM   1959  N   ILE A 337      14.086 183.432 -13.270  1.00  0.00           N  
ATOM   1960  CA  ILE A 337      13.333 183.451 -14.530  1.00  0.00           C  
ATOM   1961  C   ILE A 337      11.937 182.847 -14.326  1.00  0.00           C  
ATOM   1962  O   ILE A 337      10.919 183.428 -14.712  1.00  0.00           O  
ATOM   1963  CB  ILE A 337      14.106 182.667 -15.643  1.00  0.00           C  
ATOM   1964  CG1 ILE A 337      15.470 183.340 -15.913  1.00  0.00           C  
ATOM   1965  CG2 ILE A 337      13.284 182.587 -16.957  1.00  0.00           C  
ATOM   1966  CD1 ILE A 337      16.473 182.492 -16.706  1.00  0.00           C  
ATOM   1967  N   ASP A 338      11.883 181.682 -13.700  1.00  0.00           N  
ATOM   1968  CA  ASP A 338      10.650 180.900 -13.597  1.00  0.00           C  
ATOM   1969  C   ASP A 338       9.621 181.546 -12.692  1.00  0.00           C  
ATOM   1970  O   ASP A 338       8.423 181.373 -12.900  1.00  0.00           O  
ATOM   1971  CB  ASP A 338      10.918 179.517 -13.000  1.00  0.00           C  
ATOM   1972  CG  ASP A 338      11.749 178.620 -13.902  1.00  0.00           C  
ATOM   1973  OD1 ASP A 338      11.867 178.848 -15.124  1.00  0.00           O  
ATOM   1974  OD2 ASP A 338      12.258 177.618 -13.360  1.00  0.00           O1-
ATOM   1975  N   LYS A 339      10.068 182.267 -11.671  1.00  0.00           N  
ATOM   1976  CA  LYS A 339       9.137 182.912 -10.738  1.00  0.00           C  
ATOM   1977  C   LYS A 339       8.996 184.408 -10.971  1.00  0.00           C  
ATOM   1978  O   LYS A 339       7.879 184.915 -10.852  1.00  0.00           O  
ATOM   1979  CB  LYS A 339       9.530 182.647  -9.282  1.00  0.00           C  
ATOM   1980  CG  LYS A 339       9.668 181.180  -8.875  1.00  0.00           C  
ATOM   1981  CD  LYS A 339       8.374 180.380  -8.971  1.00  0.00           C  
ATOM   1982  CE  LYS A 339       8.542 179.024  -8.290  1.00  0.00           C  
ATOM   1983  NZ  LYS A 339       9.589 178.162  -8.933  1.00  0.00           N1+
ATOM   1984  N   PHE A 340      10.052 185.104 -11.380  1.00  0.00           N  
ATOM   1985  CA  PHE A 340       9.935 186.541 -11.645  1.00  0.00           C  
ATOM   1986  C   PHE A 340       9.929 186.931 -13.119  1.00  0.00           C  
ATOM   1987  O   PHE A 340       8.850 187.154 -13.644  1.00  0.00           O  
ATOM   1988  CB  PHE A 340      10.952 187.377 -10.876  1.00  0.00           C  
ATOM   1989  CG  PHE A 340      10.570 188.820 -10.841  1.00  0.00           C  
ATOM   1990  CD1 PHE A 340       9.623 189.273  -9.913  1.00  0.00           C  
ATOM   1991  CD2 PHE A 340      11.087 189.721 -11.780  1.00  0.00           C  
ATOM   1992  CE1 PHE A 340       9.212 190.613  -9.910  1.00  0.00           C  
ATOM   1993  CE2 PHE A 340      10.643 191.059 -11.816  1.00  0.00           C  
ATOM   1994  CZ  PHE A 340       9.697 191.498 -10.888  1.00  0.00           C  
ATOM   1995  N   SER A 341      11.082 187.049 -13.768  1.00  0.00           N  
ATOM   1996  CA  SER A 341      11.188 187.402 -15.188  1.00  0.00           C  
ATOM   1997  C   SER A 341      12.645 187.471 -15.602  1.00  0.00           C  
ATOM   1998  O   SER A 341      13.556 187.658 -14.782  1.00  0.00           O  
ATOM   1999  CB  SER A 341      10.571 188.769 -15.539  1.00  0.00           C  
ATOM   2000  OG  SER A 341      11.255 189.849 -14.925  1.00  0.00           O  
ATOM   2001  N   THR A 342      12.848 187.439 -16.908  1.00  0.00           N  
ATOM   2002  CA  THR A 342      14.152 187.710 -17.491  1.00  0.00           C  
ATOM   2003  C   THR A 342      14.566 189.168 -17.266  1.00  0.00           C  
ATOM   2004  O   THR A 342      15.754 189.453 -17.274  1.00  0.00           O  
ATOM   2005  CB  THR A 342      14.149 187.380 -19.005  1.00  0.00           C  
ATOM   2006  CG2 THR A 342      15.534 187.353 -19.594  1.00  0.00           C  
ATOM   2007  OG1 THR A 342      13.615 186.069 -19.203  1.00  0.00           O  
ATOM   2008  N   MET A 343      13.652 190.107 -17.023  1.00  0.00           N  
ATOM   2009  CA  MET A 343      14.075 191.499 -16.792  1.00  0.00           C  
ATOM   2010  C   MET A 343      14.969 191.587 -15.568  1.00  0.00           C  
ATOM   2011  O   MET A 343      16.058 192.164 -15.625  1.00  0.00           O  
ATOM   2012  CB  MET A 343      12.915 192.478 -16.587  1.00  0.00           C  
ATOM   2013  CG  MET A 343      12.037 192.681 -17.793  1.00  0.00           C  
ATOM   2014  SD  MET A 343      10.957 194.118 -17.626  1.00  0.00           S  
ATOM   2015  CE  MET A 343       9.690 193.535 -16.529  1.00  0.00           C  
ATOM   2016  N   THR A 344      14.549 190.959 -14.479  1.00  0.00           N  
ATOM   2017  CA  THR A 344      15.400 190.929 -13.302  1.00  0.00           C  
ATOM   2018  C   THR A 344      16.604 190.052 -13.578  1.00  0.00           C  
ATOM   2019  O   THR A 344      17.701 190.473 -13.272  1.00  0.00           O  
ATOM   2020  CB  THR A 344      14.659 190.447 -12.048  1.00  0.00           C  
ATOM   2021  CG2 THR A 344      15.525 190.457 -10.813  1.00  0.00           C  
ATOM   2022  OG1 THR A 344      13.590 191.348 -11.775  1.00  0.00           O  
ATOM   2023  N   TYR A 345      16.469 188.878 -14.182  1.00  0.00           N  
ATOM   2024  CA  TYR A 345      17.666 188.053 -14.376  1.00  0.00           C  
ATOM   2025  C   TYR A 345      18.750 188.711 -15.232  1.00  0.00           C  
ATOM   2026  O   TYR A 345      19.934 188.612 -14.925  1.00  0.00           O  
ATOM   2027  CB  TYR A 345      17.356 186.671 -14.954  1.00  0.00           C  
ATOM   2028  CG  TYR A 345      18.617 185.835 -14.950  1.00  0.00           C  
ATOM   2029  CD1 TYR A 345      19.259 185.513 -13.733  1.00  0.00           C  
ATOM   2030  CD2 TYR A 345      19.245 185.465 -16.158  1.00  0.00           C  
ATOM   2031  CE1 TYR A 345      20.541 184.903 -13.723  1.00  0.00           C  
ATOM   2032  CE2 TYR A 345      20.512 184.823 -16.149  1.00  0.00           C  
ATOM   2033  CZ  TYR A 345      21.155 184.571 -14.934  1.00  0.00           C  
ATOM   2034  OH  TYR A 345      22.383 183.963 -14.940  1.00  0.00           O  
ATOM   2035  N   THR A 346      18.365 189.442 -16.267  1.00  0.00           N  
ATOM   2036  CA  THR A 346      19.338 190.144 -17.098  1.00  0.00           C  
ATOM   2037  C   THR A 346      20.015 191.229 -16.274  1.00  0.00           C  
ATOM   2038  O   THR A 346      21.227 191.355 -16.311  1.00  0.00           O  
ATOM   2039  CB  THR A 346      18.670 190.763 -18.347  1.00  0.00           C  
ATOM   2040  CG2 THR A 346      19.665 191.350 -19.328  1.00  0.00           C  
ATOM   2041  OG1 THR A 346      17.968 189.729 -19.039  1.00  0.00           O  
ATOM   2042  N   ILE A 347      19.272 191.988 -15.482  1.00  0.00           N  
ATOM   2043  CA  ILE A 347      19.898 193.031 -14.667  1.00  0.00           C  
ATOM   2044  C   ILE A 347      20.733 192.433 -13.532  1.00  0.00           C  
ATOM   2045  O   ILE A 347      21.823 192.930 -13.277  1.00  0.00           O  
ATOM   2046  CB  ILE A 347      18.849 194.084 -14.221  1.00  0.00           C  
ATOM   2047  CG1 ILE A 347      18.460 194.866 -15.493  1.00  0.00           C  
ATOM   2048  CG2 ILE A 347      19.410 195.038 -13.131  1.00  0.00           C  
ATOM   2049  CD1 ILE A 347      17.361 195.885 -15.367  1.00  0.00           C  
ATOM   2050  N   VAL A 348      20.318 191.326 -12.932  1.00  0.00           N  
ATOM   2051  CA  VAL A 348      21.152 190.606 -11.960  1.00  0.00           C  
ATOM   2052  C   VAL A 348      22.449 190.184 -12.650  1.00  0.00           C  
ATOM   2053  O   VAL A 348      23.536 190.392 -12.116  1.00  0.00           O  
ATOM   2054  CB  VAL A 348      20.415 189.369 -11.353  1.00  0.00           C  
ATOM   2055  CG1 VAL A 348      21.349 188.510 -10.500  1.00  0.00           C  
ATOM   2056  CG2 VAL A 348      19.246 189.815 -10.464  1.00  0.00           C  
ATOM   2057  N   SER A 349      22.356 189.671 -13.868  1.00  0.00           N  
ATOM   2058  CA  SER A 349      23.543 189.270 -14.622  1.00  0.00           C  
ATOM   2059  C   SER A 349      24.438 190.455 -14.951  1.00  0.00           C  
ATOM   2060  O   SER A 349      25.658 190.346 -14.934  1.00  0.00           O  
ATOM   2061  CB  SER A 349      23.152 188.580 -15.925  1.00  0.00           C  
ATOM   2062  OG  SER A 349      22.354 187.433 -15.676  1.00  0.00           O  
ATOM   2063  N   CYS A 350      23.850 191.613 -15.203  1.00  0.00           N  
ATOM   2064  CA  CYS A 350      24.641 192.811 -15.441  1.00  0.00           C  
ATOM   2065  C   CYS A 350      25.333 193.248 -14.157  1.00  0.00           C  
ATOM   2066  O   CYS A 350      26.518 193.555 -14.191  1.00  0.00           O  
ATOM   2067  CB  CYS A 350      23.764 193.939 -15.984  1.00  0.00           C  
ATOM   2068  SG  CYS A 350      23.029 193.504 -17.568  1.00  0.00           S  
ATOM   2069  N   ILE A 351      24.636 193.274 -13.026  1.00  0.00           N  
ATOM   2070  CA  ILE A 351      25.248 193.742 -11.778  1.00  0.00           C  
ATOM   2071  C   ILE A 351      26.190 192.708 -11.154  1.00  0.00           C  
ATOM   2072  O   ILE A 351      26.938 193.041 -10.229  1.00  0.00           O  
ATOM   2073  CB  ILE A 351      24.238 194.286 -10.726  1.00  0.00           C  
ATOM   2074  CG1 ILE A 351      23.412 193.160 -10.088  1.00  0.00           C  
ATOM   2075  CG2 ILE A 351      23.344 195.389 -11.346  1.00  0.00           C  
ATOM   2076  CD1 ILE A 351      22.615 193.575  -8.857  1.00  0.00           C  
ATOM   2077  N   GLN A 352      26.243 191.501 -11.711  1.00  0.00           N  
ATOM   2078  CA  GLN A 352      27.346 190.588 -11.410  1.00  0.00           C  
ATOM   2079  C   GLN A 352      28.657 191.257 -11.795  1.00  0.00           C  
ATOM   2080  O   GLN A 352      29.624 191.113 -11.077  1.00  0.00           O  
ATOM   2081  CB  GLN A 352      27.313 189.279 -12.205  1.00  0.00           C  
ATOM   2082  CG  GLN A 352      26.272 188.236 -11.841  1.00  0.00           C  
ATOM   2083  CD  GLN A 352      26.344 187.033 -12.770  1.00  0.00           C  
ATOM   2084  NE2 GLN A 352      27.519 186.496 -12.957  1.00  0.00           N  
ATOM   2085  OE1 GLN A 352      25.344 186.603 -13.335  1.00  0.00           O  
ATOM   2086  N   GLY A 353      28.701 191.997 -12.895  1.00  0.00           N  
ATOM   2087  CA  GLY A 353      29.944 192.623 -13.322  1.00  0.00           C  
ATOM   2088  C   GLY A 353      30.589 193.513 -12.274  1.00  0.00           C  
ATOM   2089  O   GLY A 353      31.689 193.182 -11.814  1.00  0.00           O  
ATOM   2090  N   PRO A 354      29.927 194.583 -11.795  1.00  0.00           N  
ATOM   2091  CA  PRO A 354      30.567 195.285 -10.681  1.00  0.00           C  
ATOM   2092  C   PRO A 354      30.671 194.478  -9.381  1.00  0.00           C  
ATOM   2093  O   PRO A 354      31.605 194.707  -8.630  1.00  0.00           O  
ATOM   2094  CB  PRO A 354      29.690 196.531 -10.517  1.00  0.00           C  
ATOM   2095  CG  PRO A 354      28.362 196.106 -10.969  1.00  0.00           C  
ATOM   2096  CD  PRO A 354      28.668 195.250 -12.172  1.00  0.00           C  
ATOM   2097  N   ALA A 355      29.804 193.510  -9.101  1.00  0.00           N  
ATOM   2098  CA  ALA A 355      29.954 192.715  -7.877  1.00  0.00           C  
ATOM   2099  C   ALA A 355      31.236 191.872  -7.902  1.00  0.00           C  
ATOM   2100  O   ALA A 355      31.947 191.755  -6.899  1.00  0.00           O  
ATOM   2101  CB  ALA A 355      28.733 191.807  -7.679  1.00  0.00           C  
ATOM   2102  N   ILE A 356      31.535 191.296  -9.055  1.00  0.00           N  
ATOM   2103  CA  ILE A 356      32.744 190.502  -9.250  1.00  0.00           C  
ATOM   2104  C   ILE A 356      33.918 191.472  -9.302  1.00  0.00           C  
ATOM   2105  O   ILE A 356      34.974 191.147  -8.799  1.00  0.00           O  
ATOM   2106  CB  ILE A 356      32.673 189.628 -10.542  1.00  0.00           C  
ATOM   2107  CG1 ILE A 356      31.536 188.593 -10.434  1.00  0.00           C  
ATOM   2108  CG2 ILE A 356      34.003 188.864 -10.791  1.00  0.00           C  
ATOM   2109  CD1 ILE A 356      31.025 188.089 -11.786  1.00  0.00           C  
ATOM   2110  N   ALA A 357      33.752 192.679  -9.824  1.00  0.00           N  
ATOM   2111  CA  ALA A 357      34.850 193.647  -9.818  1.00  0.00           C  
ATOM   2112  C   ALA A 357      35.231 194.055  -8.389  1.00  0.00           C  
ATOM   2113  O   ALA A 357      36.415 194.130  -8.059  1.00  0.00           O  
ATOM   2114  CB  ALA A 357      34.476 194.876 -10.647  1.00  0.00           C  
ATOM   2115  N   ILE A 358      34.235 194.265  -7.536  1.00  0.00           N  
ATOM   2116  CA  ILE A 358      34.455 194.573  -6.117  1.00  0.00           C  
ATOM   2117  C   ILE A 358      35.192 193.397  -5.490  1.00  0.00           C  
ATOM   2118  O   ILE A 358      36.167 193.574  -4.753  1.00  0.00           O  
ATOM   2119  CB  ILE A 358      33.095 194.814  -5.372  1.00  0.00           C  
ATOM   2120  CG1 ILE A 358      32.457 196.134  -5.838  1.00  0.00           C  
ATOM   2121  CG2 ILE A 358      33.252 194.849  -3.830  1.00  0.00           C  
ATOM   2122  CD1 ILE A 358      30.953 196.272  -5.551  1.00  0.00           C  
ATOM   2123  N   ALA A 359      34.758 192.186  -5.803  1.00  0.00           N  
ATOM   2124  CA  ALA A 359      35.410 191.012  -5.248  1.00  0.00           C  
ATOM   2125  C   ALA A 359      36.834 190.868  -5.772  1.00  0.00           C  
ATOM   2126  O   ALA A 359      37.727 190.546  -5.016  1.00  0.00           O  
ATOM   2127  CB  ALA A 359      34.605 189.773  -5.571  1.00  0.00           C  
ATOM   2128  N   TYR A 360      37.058 191.095  -7.056  1.00  0.00           N  
ATOM   2129  CA  TYR A 360      38.386 190.939  -7.629  1.00  0.00           C  
ATOM   2130  C   TYR A 360      39.332 191.944  -6.988  1.00  0.00           C  
ATOM   2131  O   TYR A 360      40.451 191.606  -6.631  1.00  0.00           O  
ATOM   2132  CB  TYR A 360      38.382 191.098  -9.152  1.00  0.00           C  
ATOM   2133  CG  TYR A 360      39.750 190.788  -9.719  1.00  0.00           C  
ATOM   2134  CD1 TYR A 360      40.205 189.458  -9.819  1.00  0.00           C  
ATOM   2135  CD2 TYR A 360      40.633 191.828 -10.071  1.00  0.00           C  
ATOM   2136  CE1 TYR A 360      41.554 189.175 -10.169  1.00  0.00           C  
ATOM   2137  CE2 TYR A 360      41.980 191.546 -10.420  1.00  0.00           C  
ATOM   2138  CZ  TYR A 360      42.435 190.229 -10.429  1.00  0.00           C  
ATOM   2139  OH  TYR A 360      43.758 189.991 -10.701  1.00  0.00           O  
ATOM   2140  N   TYR A 361      38.842 193.152  -6.757  1.00  0.00           N  
ATOM   2141  CA  TYR A 361      39.631 194.164  -6.071  1.00  0.00           C  
ATOM   2142  C   TYR A 361      40.026 193.673  -4.682  1.00  0.00           C  
ATOM   2143  O   TYR A 361      41.207 193.546  -4.396  1.00  0.00           O  
ATOM   2144  CB  TYR A 361      38.830 195.467  -5.994  1.00  0.00           C  
ATOM   2145  CG  TYR A 361      39.451 196.539  -5.128  1.00  0.00           C  
ATOM   2146  CD1 TYR A 361      40.769 196.972  -5.346  1.00  0.00           C  
ATOM   2147  CD2 TYR A 361      38.711 197.138  -4.091  1.00  0.00           C  
ATOM   2148  CE1 TYR A 361      41.327 198.020  -4.572  1.00  0.00           C  
ATOM   2149  CE2 TYR A 361      39.257 198.201  -3.328  1.00  0.00           C  
ATOM   2150  CZ  TYR A 361      40.553 198.637  -3.591  1.00  0.00           C  
ATOM   2151  OH  TYR A 361      41.084 199.686  -2.897  1.00  0.00           O  
ATOM   2152  N   PHE A 362      39.070 193.339  -3.828  1.00  0.00           N  
ATOM   2153  CA  PHE A 362      39.423 192.963  -2.459  1.00  0.00           C  
ATOM   2154  C   PHE A 362      40.079 191.594  -2.276  1.00  0.00           C  
ATOM   2155  O   PHE A 362      40.941 191.427  -1.416  1.00  0.00           O  
ATOM   2156  CB  PHE A 362      38.196 193.063  -1.553  1.00  0.00           C  
ATOM   2157  CG  PHE A 362      37.758 194.481  -1.307  1.00  0.00           C  
ATOM   2158  CD1 PHE A 362      36.563 194.979  -1.852  1.00  0.00           C  
ATOM   2159  CD2 PHE A 362      38.557 195.333  -0.521  1.00  0.00           C  
ATOM   2160  CE1 PHE A 362      36.173 196.327  -1.635  1.00  0.00           C  
ATOM   2161  CE2 PHE A 362      38.182 196.678  -0.300  1.00  0.00           C  
ATOM   2162  CZ  PHE A 362      36.991 197.177  -0.862  1.00  0.00           C  
ATOM   2163  N   LYS A 363      39.686 190.589  -3.045  1.00  0.00           N  
ATOM   2164  CA  LYS A 363      40.214 189.232  -2.853  1.00  0.00           C  
ATOM   2165  C   LYS A 363      41.604 189.085  -3.453  1.00  0.00           C  
ATOM   2166  O   LYS A 363      42.356 188.199  -3.038  1.00  0.00           O  
ATOM   2167  CB  LYS A 363      39.302 188.178  -3.493  1.00  0.00           C  
ATOM   2168  CG  LYS A 363      37.875 188.094  -2.949  1.00  0.00           C  
ATOM   2169  CD  LYS A 363      37.756 187.517  -1.550  1.00  0.00           C  
ATOM   2170  CE  LYS A 363      36.277 187.388  -1.211  1.00  0.00           C  
ATOM   2171  NZ  LYS A 363      36.003 186.830   0.147  1.00  0.00           N1+
ATOM   2172  N   PHE A 364      41.952 189.934  -4.408  1.00  0.00           N  
ATOM   2173  CA  PHE A 364      43.238 189.844  -5.100  1.00  0.00           C  
ATOM   2174  C   PHE A 364      44.057 191.116  -4.868  1.00  0.00           C  
ATOM   2175  O   PHE A 364      44.856 191.534  -5.710  1.00  0.00           O  
ATOM   2176  CB  PHE A 364      43.042 189.525  -6.591  1.00  0.00           C  
ATOM   2177  CG  PHE A 364      42.259 188.253  -6.856  1.00  0.00           C  
ATOM   2178  CD1 PHE A 364      40.855 188.251  -6.821  1.00  0.00           C  
ATOM   2179  CD2 PHE A 364      42.922 187.056  -7.177  1.00  0.00           C  
ATOM   2180  CE1 PHE A 364      40.109 187.089  -7.150  1.00  0.00           C  
ATOM   2181  CE2 PHE A 364      42.191 185.885  -7.516  1.00  0.00           C  
ATOM   2182  CZ  PHE A 364      40.783 185.908  -7.515  1.00  0.00           C  
ATOM   2183  N   LEU A 365      43.903 191.695  -3.682  1.00  0.00           N  
ATOM   2184  CA  LEU A 365      44.861 192.689  -3.194  1.00  0.00           C  
ATOM   2185  C   LEU A 365      46.190 191.968  -2.970  1.00  0.00           C  
ATOM   2186  O   LEU A 365      47.262 192.511  -3.225  1.00  0.00           O  
ATOM   2187  CB  LEU A 365      44.407 193.317  -1.869  1.00  0.00           C  
ATOM   2188  CG  LEU A 365      43.177 194.232  -1.825  1.00  0.00           C  
ATOM   2189  CD1 LEU A 365      42.844 194.605  -0.381  1.00  0.00           C  
ATOM   2190  CD2 LEU A 365      43.354 195.505  -2.652  1.00  0.00           C  
ATOM   2191  N   ALA A 366      46.108 190.723  -2.519  1.00  0.00           N  
ATOM   2192  CA  ALA A 366      47.258 189.826  -2.486  1.00  0.00           C  
ATOM   2193  C   ALA A 366      47.411 189.226  -3.890  1.00  0.00           C  
ATOM   2194  O   ALA A 366      46.541 188.457  -4.330  1.00  0.00           O  
ATOM   2195  CB  ALA A 366      47.044 188.723  -1.438  1.00  0.00           C  
ATOM   2196  N   GLY A 367      48.477 189.567  -4.597  1.00  0.00           N  
ATOM   2197  CA  GLY A 367      48.682 189.065  -5.946  1.00  0.00           C  
ATOM   2198  C   GLY A 367      50.001 189.520  -6.529  1.00  0.00           C  
ATOM   2199  O   GLY A 367      50.769 190.173  -5.832  1.00  0.00           O  
ATOM   2200  N   ASP A 368      50.266 189.210  -7.793  1.00  0.00           N  
ATOM   2201  CA  ASP A 368      51.508 189.639  -8.453  1.00  0.00           C  
ATOM   2202  C   ASP A 368      51.542 191.161  -8.528  1.00  0.00           C  
ATOM   2203  O   ASP A 368      52.592 191.787  -8.369  1.00  0.00           O  
ATOM   2204  CB  ASP A 368      51.605 189.108  -9.890  1.00  0.00           C  
ATOM   2205  CG  ASP A 368      51.998 187.642  -9.970  1.00  0.00           C  
ATOM   2206  OD1 ASP A 368      52.386 187.037  -8.950  1.00  0.00           O  
ATOM   2207  OD2 ASP A 368      51.930 187.069 -11.085  1.00  0.00           O1-
ATOM   2208  N   VAL A 369      50.373 191.744  -8.753  1.00  0.00           N  
ATOM   2209  CA  VAL A 369      50.171 193.191  -8.733  1.00  0.00           C  
ATOM   2210  C   VAL A 369      48.976 193.370  -7.811  1.00  0.00           C  
ATOM   2211  O   VAL A 369      47.988 192.638  -7.940  1.00  0.00           O  
ATOM   2212  CB  VAL A 369      49.873 193.760 -10.156  1.00  0.00           C  
ATOM   2213  CG1 VAL A 369      49.502 195.249 -10.123  1.00  0.00           C  
ATOM   2214  CG2 VAL A 369      51.089 193.586 -11.063  1.00  0.00           C  
ATOM   2215  N   VAL A 370      49.048 194.314  -6.886  1.00  0.00           N  
ATOM   2216  CA  VAL A 370      47.907 194.622  -6.026  1.00  0.00           C  
ATOM   2217  C   VAL A 370      46.892 195.263  -6.959  1.00  0.00           C  
ATOM   2218  O   VAL A 370      47.225 196.263  -7.604  1.00  0.00           O  
ATOM   2219  CB  VAL A 370      48.290 195.646  -4.918  1.00  0.00           C  
ATOM   2220  CG1 VAL A 370      47.079 196.023  -4.053  1.00  0.00           C  
ATOM   2221  CG2 VAL A 370      49.434 195.107  -4.052  1.00  0.00           C  
ATOM   2222  N   ARG A 371      45.685 194.726  -7.094  1.00  0.00           N  
ATOM   2223  CA  ARG A 371      44.719 195.374  -7.984  1.00  0.00           C  
ATOM   2224  C   ARG A 371      44.278 196.650  -7.295  1.00  0.00           C  
ATOM   2225  O   ARG A 371      43.801 196.611  -6.175  1.00  0.00           O  
ATOM   2226  CB  ARG A 371      43.499 194.489  -8.288  1.00  0.00           C  
ATOM   2227  CG  ARG A 371      42.472 195.115  -9.264  1.00  0.00           C  
ATOM   2228  CD  ARG A 371      43.032 195.287 -10.685  1.00  0.00           C  
ATOM   2229  NE  ARG A 371      42.052 195.802 -11.657  1.00  0.00           N  
ATOM   2230  CZ  ARG A 371      42.285 196.091 -12.933  1.00  0.00           C  
ATOM   2231  NH1 ARG A 371      43.440 195.937 -13.523  1.00  0.00           N1+
ATOM   2232  NH2 ARG A 371      41.314 196.580 -13.644  1.00  0.00           N  
ATOM   2233  N   GLU A 372      44.414 197.770  -7.983  1.00  0.00           N  
ATOM   2234  CA  GLU A 372      43.763 199.012  -7.587  1.00  0.00           C  
ATOM   2235  C   GLU A 372      43.106 199.517  -8.865  1.00  0.00           C  
ATOM   2236  O   GLU A 372      43.805 199.854  -9.836  1.00  0.00           O  
ATOM   2237  CB  GLU A 372      44.772 200.030  -7.050  1.00  0.00           C  
ATOM   2238  CG  GLU A 372      45.348 199.651  -5.690  1.00  0.00           C  
ATOM   2239  CD  GLU A 372      46.337 200.673  -5.147  1.00  0.00           C  
ATOM   2240  OE1 GLU A 372      46.668 201.675  -5.824  1.00  0.00           O  
ATOM   2241  OE2 GLU A 372      46.840 200.464  -4.019  1.00  0.00           O1-
ATOM   2242  N   PRO A 373      41.764 199.504  -8.935  1.00  0.00           N  
ATOM   2243  CA  PRO A 373      41.220 200.038 -10.184  1.00  0.00           C  
ATOM   2244  C   PRO A 373      41.346 201.557 -10.198  1.00  0.00           C  
ATOM   2245  O   PRO A 373      41.581 202.186  -9.159  1.00  0.00           O  
ATOM   2246  CB  PRO A 373      39.765 199.582 -10.137  1.00  0.00           C  
ATOM   2247  CG  PRO A 373      39.444 199.619  -8.711  1.00  0.00           C  
ATOM   2248  CD  PRO A 373      40.678 199.086  -8.031  1.00  0.00           C  
ATOM   2249  N   ARG A 374      41.207 202.162 -11.367  1.00  0.00           N  
ATOM   2250  CA  ARG A 374      41.240 203.623 -11.465  1.00  0.00           C  
ATOM   2251  C   ARG A 374      40.022 204.153 -10.714  1.00  0.00           C  
ATOM   2252  O   ARG A 374      39.019 203.448 -10.597  1.00  0.00           O  
ATOM   2253  CB  ARG A 374      41.231 204.054 -12.933  1.00  0.00           C  
ATOM   2254  CG  ARG A 374      42.484 203.634 -13.697  1.00  0.00           C  
ATOM   2255  CD  ARG A 374      42.362 203.793 -15.200  1.00  0.00           C  
ATOM   2256  NE  ARG A 374      42.214 205.185 -15.649  1.00  0.00           N  
ATOM   2257  CZ  ARG A 374      42.136 205.587 -16.911  1.00  0.00           C  
ATOM   2258  NH1 ARG A 374      42.307 204.784 -17.926  1.00  0.00           N1+
ATOM   2259  NH2 ARG A 374      41.899 206.840 -17.170  1.00  0.00           N  
ATOM   2260  N   LEU A 375      40.087 205.387 -10.233  1.00  0.00           N  
ATOM   2261  CA  LEU A 375      39.002 205.988  -9.444  1.00  0.00           C  
ATOM   2262  C   LEU A 375      37.684 206.035 -10.212  1.00  0.00           C  
ATOM   2263  O   LEU A 375      36.605 205.901  -9.627  1.00  0.00           O  
ATOM   2264  CB  LEU A 375      39.363 207.411  -9.008  1.00  0.00           C  
ATOM   2265  CG  LEU A 375      40.600 207.619  -8.126  1.00  0.00           C  
ATOM   2266  CD1 LEU A 375      40.791 209.113  -7.899  1.00  0.00           C  
ATOM   2267  CD2 LEU A 375      40.499 206.889  -6.789  1.00  0.00           C  
ATOM   2268  N   LEU A 376      37.806 206.106 -11.529  1.00  0.00           N  
ATOM   2269  CA  LEU A 376      36.686 205.984 -12.463  1.00  0.00           C  
ATOM   2270  C   LEU A 376      35.839 204.737 -12.241  1.00  0.00           C  
ATOM   2271  O   LEU A 376      34.620 204.762 -12.415  1.00  0.00           O  
ATOM   2272  CB  LEU A 376      37.261 205.871 -13.876  1.00  0.00           C  
ATOM   2273  CG  LEU A 376      37.785 207.116 -14.596  1.00  0.00           C  
ATOM   2274  CD1 LEU A 376      38.680 206.660 -15.727  1.00  0.00           C  
ATOM   2275  CD2 LEU A 376      36.657 207.973 -15.143  1.00  0.00           C  
ATOM   2276  N   ASP A 377      36.459 203.629 -11.865  1.00  0.00           N  
ATOM   2277  CA  ASP A 377      35.715 202.385 -11.717  1.00  0.00           C  
ATOM   2278  C   ASP A 377      34.920 202.372 -10.422  1.00  0.00           C  
ATOM   2279  O   ASP A 377      33.888 201.721 -10.325  1.00  0.00           O  
ATOM   2280  CB  ASP A 377      36.631 201.169 -11.744  1.00  0.00           C  
ATOM   2281  CG  ASP A 377      35.868 199.893 -12.044  1.00  0.00           C  
ATOM   2282  OD1 ASP A 377      35.086 199.878 -13.018  1.00  0.00           O  
ATOM   2283  OD2 ASP A 377      36.010 198.897 -11.296  1.00  0.00           O1-
ATOM   2284  N   PHE A 378      35.355 203.119  -9.419  1.00  0.00           N  
ATOM   2285  CA  PHE A 378      34.552 203.229  -8.206  1.00  0.00           C  
ATOM   2286  C   PHE A 378      33.332 204.096  -8.496  1.00  0.00           C  
ATOM   2287  O   PHE A 378      32.236 203.778  -8.052  1.00  0.00           O  
ATOM   2288  CB  PHE A 378      35.350 203.798  -7.035  1.00  0.00           C  
ATOM   2289  CG  PHE A 378      36.449 202.886  -6.549  1.00  0.00           C  
ATOM   2290  CD1 PHE A 378      37.787 203.138  -6.889  1.00  0.00           C  
ATOM   2291  CD2 PHE A 378      36.151 201.792  -5.716  1.00  0.00           C  
ATOM   2292  CE1 PHE A 378      38.834 202.331  -6.382  1.00  0.00           C  
ATOM   2293  CE2 PHE A 378      37.188 200.966  -5.203  1.00  0.00           C  
ATOM   2294  CZ  PHE A 378      38.533 201.241  -5.536  1.00  0.00           C  
ATOM   2295  N   VAL A 379      33.489 205.133  -9.314  1.00  0.00           N  
ATOM   2296  CA  VAL A 379      32.348 205.967  -9.722  1.00  0.00           C  
ATOM   2297  C   VAL A 379      31.366 205.097 -10.503  1.00  0.00           C  
ATOM   2298  O   VAL A 379      30.147 205.157 -10.303  1.00  0.00           O  
ATOM   2299  CB  VAL A 379      32.793 207.175 -10.608  1.00  0.00           C  
ATOM   2300  CG1 VAL A 379      31.595 208.035 -11.047  1.00  0.00           C  
ATOM   2301  CG2 VAL A 379      33.787 208.057  -9.855  1.00  0.00           C  
ATOM   2302  N   THR A 380      31.917 204.228 -11.338  1.00  0.00           N  
ATOM   2303  CA  THR A 380      31.119 203.289 -12.121  1.00  0.00           C  
ATOM   2304  C   THR A 380      30.225 202.448 -11.221  1.00  0.00           C  
ATOM   2305  O   THR A 380      29.057 202.283 -11.545  1.00  0.00           O  
ATOM   2306  CB  THR A 380      32.020 202.335 -12.938  1.00  0.00           C  
ATOM   2307  CG2 THR A 380      31.256 201.370 -13.811  1.00  0.00           C  
ATOM   2308  OG1 THR A 380      32.865 203.101 -13.802  1.00  0.00           O  
ATOM   2309  N   LEU A 381      30.718 201.956 -10.088  1.00  0.00           N  
ATOM   2310  CA  LEU A 381      29.928 201.034  -9.264  1.00  0.00           C  
ATOM   2311  C   LEU A 381      28.598 201.655  -8.876  1.00  0.00           C  
ATOM   2312  O   LEU A 381      27.540 201.054  -9.029  1.00  0.00           O  
ATOM   2313  CB  LEU A 381      30.647 200.671  -7.954  1.00  0.00           C  
ATOM   2314  CG  LEU A 381      32.028 200.011  -7.966  1.00  0.00           C  
ATOM   2315  CD1 LEU A 381      32.546 199.895  -6.536  1.00  0.00           C  
ATOM   2316  CD2 LEU A 381      32.033 198.656  -8.657  1.00  0.00           C  
ATOM   2317  N   PHE A 382      28.647 202.879  -8.384  1.00  0.00           N  
ATOM   2318  CA  PHE A 382      27.449 203.497  -7.840  1.00  0.00           C  
ATOM   2319  C   PHE A 382      26.542 204.036  -8.934  1.00  0.00           C  
ATOM   2320  O   PHE A 382      25.329 204.063  -8.759  1.00  0.00           O  
ATOM   2321  CB  PHE A 382      27.853 204.529  -6.790  1.00  0.00           C  
ATOM   2322  CG  PHE A 382      28.764 203.946  -5.748  1.00  0.00           C  
ATOM   2323  CD1 PHE A 382      30.149 204.163  -5.822  1.00  0.00           C  
ATOM   2324  CD2 PHE A 382      28.258 203.089  -4.754  1.00  0.00           C  
ATOM   2325  CE1 PHE A 382      31.040 203.452  -4.986  1.00  0.00           C  
ATOM   2326  CE2 PHE A 382      29.135 202.391  -3.887  1.00  0.00           C  
ATOM   2327  CZ  PHE A 382      30.533 202.551  -4.029  1.00  0.00           C  
ATOM   2328  N   GLY A 383      27.086 204.349 -10.102  1.00  0.00           N  
ATOM   2329  CA  GLY A 383      26.245 204.721 -11.232  1.00  0.00           C  
ATOM   2330  C   GLY A 383      25.514 203.521 -11.811  1.00  0.00           C  
ATOM   2331  O   GLY A 383      24.366 203.598 -12.245  1.00  0.00           O  
ATOM   2332  N   TYR A 384      26.177 202.375 -11.787  1.00  0.00           N  
ATOM   2333  CA  TYR A 384      25.619 201.134 -12.321  1.00  0.00           C  
ATOM   2334  C   TYR A 384      24.481 200.701 -11.405  1.00  0.00           C  
ATOM   2335  O   TYR A 384      23.390 200.306 -11.830  1.00  0.00           O  
ATOM   2336  CB  TYR A 384      26.742 200.097 -12.332  1.00  0.00           C  
ATOM   2337  CG  TYR A 384      26.650 199.005 -13.359  1.00  0.00           C  
ATOM   2338  CD1 TYR A 384      27.479 199.044 -14.500  1.00  0.00           C  
ATOM   2339  CD2 TYR A 384      25.824 197.887 -13.163  1.00  0.00           C  
ATOM   2340  CE1 TYR A 384      27.565 197.935 -15.369  1.00  0.00           C  
ATOM   2341  CE2 TYR A 384      25.906 196.773 -14.035  1.00  0.00           C  
ATOM   2342  CZ  TYR A 384      26.816 196.794 -15.099  1.00  0.00           C  
ATOM   2343  OH  TYR A 384      27.015 195.674 -15.857  1.00  0.00           O  
ATOM   2344  N   LEU A 385      24.737 200.841 -10.111  1.00  0.00           N  
ATOM   2345  CA  LEU A 385      23.726 200.567  -9.102  1.00  0.00           C  
ATOM   2346  C   LEU A 385      22.582 201.562  -9.199  1.00  0.00           C  
ATOM   2347  O   LEU A 385      21.445 201.165  -9.016  1.00  0.00           O  
ATOM   2348  CB  LEU A 385      24.333 200.612  -7.700  1.00  0.00           C  
ATOM   2349  CG  LEU A 385      25.249 199.432  -7.335  1.00  0.00           C  
ATOM   2350  CD1 LEU A 385      26.040 199.785  -6.085  1.00  0.00           C  
ATOM   2351  CD2 LEU A 385      24.474 198.128  -7.119  1.00  0.00           C  
ATOM   2352  N   PHE A 386      22.842 202.816  -9.536  1.00  0.00           N  
ATOM   2353  CA  PHE A 386      21.782 203.815  -9.688  1.00  0.00           C  
ATOM   2354  C   PHE A 386      20.789 203.420 -10.776  1.00  0.00           C  
ATOM   2355  O   PHE A 386      19.577 203.502 -10.577  1.00  0.00           O  
ATOM   2356  CB  PHE A 386      22.400 205.175 -10.016  1.00  0.00           C  
ATOM   2357  CG  PHE A 386      21.427 206.313  -9.973  1.00  0.00           C  
ATOM   2358  CD1 PHE A 386      21.085 206.893  -8.743  1.00  0.00           C  
ATOM   2359  CD2 PHE A 386      20.878 206.838 -11.155  1.00  0.00           C  
ATOM   2360  CE1 PHE A 386      20.219 208.003  -8.685  1.00  0.00           C  
ATOM   2361  CE2 PHE A 386      20.005 207.953 -11.109  1.00  0.00           C  
ATOM   2362  CZ  PHE A 386      19.676 208.535  -9.868  1.00  0.00           C  
ATOM   2363  N   GLY A 387      21.290 202.919 -11.897  1.00  0.00           N  
ATOM   2364  CA  GLY A 387      20.398 202.438 -12.940  1.00  0.00           C  
ATOM   2365  C   GLY A 387      19.590 201.245 -12.466  1.00  0.00           C  
ATOM   2366  O   GLY A 387      18.385 201.155 -12.710  1.00  0.00           O  
ATOM   2367  N   SER A 388      20.217 200.338 -11.729  1.00  0.00           N  
ATOM   2368  CA  SER A 388      19.465 199.205 -11.192  1.00  0.00           C  
ATOM   2369  C   SER A 388      18.452 199.631 -10.128  1.00  0.00           C  
ATOM   2370  O   SER A 388      17.405 199.028 -10.044  1.00  0.00           O  
ATOM   2371  CB  SER A 388      20.383 198.103 -10.655  1.00  0.00           C  
ATOM   2372  OG  SER A 388      21.072 198.494  -9.481  1.00  0.00           O  
ATOM   2373  N   ILE A 389      18.697 200.682  -9.355  1.00  0.00           N  
ATOM   2374  CA  ILE A 389      17.721 201.155  -8.361  1.00  0.00           C  
ATOM   2375  C   ILE A 389      16.486 201.649  -9.102  1.00  0.00           C  
ATOM   2376  O   ILE A 389      15.364 201.313  -8.734  1.00  0.00           O  
ATOM   2377  CB  ILE A 389      18.304 202.294  -7.454  1.00  0.00           C  
ATOM   2378  CG1 ILE A 389      19.363 201.708  -6.501  1.00  0.00           C  
ATOM   2379  CG2 ILE A 389      17.201 202.999  -6.620  1.00  0.00           C  
ATOM   2380  CD1 ILE A 389      20.311 202.723  -5.845  1.00  0.00           C  
ATOM   2381  N   ILE A 390      16.675 202.404 -10.176  1.00  0.00           N  
ATOM   2382  CA  ILE A 390      15.537 202.897 -10.952  1.00  0.00           C  
ATOM   2383  C   ILE A 390      14.766 201.710 -11.533  1.00  0.00           C  
ATOM   2384  O   ILE A 390      13.537 201.699 -11.480  1.00  0.00           O  
ATOM   2385  CB  ILE A 390      15.992 203.917 -12.034  1.00  0.00           C  
ATOM   2386  CG1 ILE A 390      16.543 205.164 -11.317  1.00  0.00           C  
ATOM   2387  CG2 ILE A 390      14.817 204.326 -12.954  1.00  0.00           C  
ATOM   2388  CD1 ILE A 390      17.221 206.197 -12.192  1.00  0.00           C  
ATOM   2389  N   TYR A 391      15.450 200.667 -11.982  1.00  0.00           N  
ATOM   2390  CA  TYR A 391      14.749 199.443 -12.374  1.00  0.00           C  
ATOM   2391  C   TYR A 391      14.025 198.753 -11.212  1.00  0.00           C  
ATOM   2392  O   TYR A 391      12.887 198.349 -11.368  1.00  0.00           O  
ATOM   2393  CB  TYR A 391      15.699 198.431 -13.016  1.00  0.00           C  
ATOM   2394  CG  TYR A 391      15.025 197.085 -13.191  1.00  0.00           C  
ATOM   2395  CD1 TYR A 391      13.970 196.922 -14.111  1.00  0.00           C  
ATOM   2396  CD2 TYR A 391      15.386 195.984 -12.381  1.00  0.00           C  
ATOM   2397  CE1 TYR A 391      13.245 195.704 -14.184  1.00  0.00           C  
ATOM   2398  CE2 TYR A 391      14.673 194.756 -12.465  1.00  0.00           C  
ATOM   2399  CZ  TYR A 391      13.596 194.643 -13.348  1.00  0.00           C  
ATOM   2400  OH  TYR A 391      12.856 193.492 -13.401  1.00  0.00           O  
ATOM   2401  N   ARG A 392      14.629 198.621 -10.039  1.00  0.00           N  
ATOM   2402  CA  ARG A 392      13.981 197.917  -8.923  1.00  0.00           C  
ATOM   2403  C   ARG A 392      12.731 198.628  -8.420  1.00  0.00           C  
ATOM   2404  O   ARG A 392      11.757 197.984  -8.033  1.00  0.00           O  
ATOM   2405  CB  ARG A 392      14.955 197.762  -7.751  1.00  0.00           C  
ATOM   2406  CG  ARG A 392      16.130 196.820  -7.996  1.00  0.00           C  
ATOM   2407  CD  ARG A 392      17.074 196.815  -6.803  1.00  0.00           C  
ATOM   2408  NE  ARG A 392      18.256 195.975  -7.041  1.00  0.00           N  
ATOM   2409  CZ  ARG A 392      19.202 195.680  -6.160  1.00  0.00           C  
ATOM   2410  NH1 ARG A 392      19.212 196.120  -4.929  1.00  0.00           N1+
ATOM   2411  NH2 ARG A 392      20.182 194.904  -6.521  1.00  0.00           N  
ATOM   2412  N   VAL A 393      12.747 199.952  -8.427  1.00  0.00           N  
ATOM   2413  CA  VAL A 393      11.569 200.736  -8.039  1.00  0.00           C  
ATOM   2414  C   VAL A 393      10.568 200.694  -9.205  1.00  0.00           C  
ATOM   2415  O   VAL A 393       9.345 200.669  -9.028  1.00  0.00           O  
ATOM   2416  CB  VAL A 393      11.979 202.196  -7.668  1.00  0.00           C  
ATOM   2417  CG1 VAL A 393      10.780 203.026  -7.218  1.00  0.00           C  
ATOM   2418  CG2 VAL A 393      13.002 202.202  -6.518  1.00  0.00           C  
ATOM   2419  N   GLY A 394      11.088 200.626 -10.420  1.00  0.00           N  
ATOM   2420  CA  GLY A 394      10.244 200.466 -11.590  1.00  0.00           C  
ATOM   2421  C   GLY A 394       9.491 199.147 -11.568  1.00  0.00           C  
ATOM   2422  O   GLY A 394       8.291 199.152 -11.825  1.00  0.00           O  
ATOM   2423  N   ASN A 395      10.153 198.053 -11.217  1.00  0.00           N  
ATOM   2424  CA  ASN A 395       9.545 196.731 -11.078  1.00  0.00           C  
ATOM   2425  C   ASN A 395      10.419 195.727 -10.308  1.00  0.00           C  
ATOM   2426  O   ASN A 395      11.325 195.132 -10.877  1.00  0.00           O  
ATOM   2427  CB  ASN A 395       9.307 196.149 -12.481  1.00  0.00           C  
ATOM   2428  CG  ASN A 395       8.691 194.774 -12.456  1.00  0.00           C  
ATOM   2429  ND2 ASN A 395       7.700 194.582 -11.636  1.00  0.00           N  
ATOM   2430  OD1 ASN A 395       9.087 193.896 -13.209  1.00  0.00           O  
ATOM   2431  N   ILE A 396      10.070 195.454  -9.058  1.00  0.00           N  
ATOM   2432  CA  ILE A 396      10.138 194.081  -8.542  1.00  0.00           C  
ATOM   2433  C   ILE A 396       8.700 193.815  -8.116  1.00  0.00           C  
ATOM   2434  O   ILE A 396       7.885 193.332  -8.889  1.00  0.00           O  
ATOM   2435  CB  ILE A 396      11.145 193.836  -7.384  1.00  0.00           C  
ATOM   2436  CG1 ILE A 396      12.575 194.148  -7.855  1.00  0.00           C  
ATOM   2437  CG2 ILE A 396      11.050 192.357  -6.902  1.00  0.00           C  
ATOM   2438  CD1 ILE A 396      13.624 194.093  -6.759  1.00  0.00           C  
ATOM   2439  N   ILE A 397       8.326 194.324  -6.956  1.00  0.00           N  
ATOM   2440  CA  ILE A 397       6.930 194.638  -6.695  1.00  0.00           C  
ATOM   2441  C   ILE A 397       6.911 195.992  -7.394  1.00  0.00           C  
ATOM   2442  O   ILE A 397       7.919 196.704  -7.396  1.00  0.00           O  
ATOM   2443  CB  ILE A 397       6.598 194.669  -5.180  1.00  0.00           C  
ATOM   2444  CG1 ILE A 397       6.814 193.256  -4.594  1.00  0.00           C  
ATOM   2445  CG2 ILE A 397       5.147 195.149  -4.941  1.00  0.00           C  
ATOM   2446  CD1 ILE A 397       6.726 193.139  -3.071  1.00  0.00           C  
ATOM   2447  N   LEU A 398       5.828 196.311  -8.076  1.00  0.00           N  
ATOM   2448  CA  LEU A 398       5.733 197.549  -8.830  1.00  0.00           C  
ATOM   2449  C   LEU A 398       5.622 198.700  -7.830  1.00  0.00           C  
ATOM   2450  O   LEU A 398       4.709 198.695  -7.008  1.00  0.00           O  
ATOM   2451  CB  LEU A 398       4.490 197.422  -9.719  1.00  0.00           C  
ATOM   2452  CG  LEU A 398       4.072 198.537 -10.677  1.00  0.00           C  
ATOM   2453  CD1 LEU A 398       5.229 198.961 -11.529  1.00  0.00           C  
ATOM   2454  CD2 LEU A 398       2.932 198.061 -11.570  1.00  0.00           C  
ATOM   2455  N   GLU A 399       6.552 199.651  -7.851  1.00  0.00           N  
ATOM   2456  CA  GLU A 399       6.528 200.762  -6.887  1.00  0.00           C  
ATOM   2457  C   GLU A 399       6.343 202.141  -7.519  1.00  0.00           C  
ATOM   2458  O   GLU A 399       5.595 202.967  -7.001  1.00  0.00           O  
ATOM   2459  CB  GLU A 399       7.817 200.801  -6.050  1.00  0.00           C  
ATOM   2460  CG  GLU A 399       8.142 199.527  -5.282  1.00  0.00           C  
ATOM   2461  CD  GLU A 399       9.485 199.582  -4.558  1.00  0.00           C  
ATOM   2462  OE1 GLU A 399      10.125 200.653  -4.450  1.00  0.00           O  
ATOM   2463  OE2 GLU A 399       9.925 198.521  -4.064  1.00  0.00           O1-
ATOM   2464  N   ARG A 400       7.016 202.450  -8.621  1.00  0.00           N  
ATOM   2465  CA  ARG A 400       6.863 203.795  -9.192  1.00  0.00           C  
ATOM   2466  C   ARG A 400       5.528 204.022  -9.880  1.00  0.00           C  
ATOM   2467  O   ARG A 400       4.947 205.097  -9.746  1.00  0.00           O  
ATOM   2468  CB  ARG A 400       8.032 204.158 -10.106  1.00  0.00           C  
ATOM   2469  CG  ARG A 400       8.852 205.268  -9.469  1.00  0.00           C  
ATOM   2470  CD  ARG A 400      10.182 205.515 -10.144  1.00  0.00           C  
ATOM   2471  NE  ARG A 400      11.051 206.278  -9.238  1.00  0.00           N  
ATOM   2472  CZ  ARG A 400      12.258 206.749  -9.508  1.00  0.00           C  
ATOM   2473  NH1 ARG A 400      12.831 206.672 -10.678  1.00  0.00           N1+
ATOM   2474  NH2 ARG A 400      12.935 207.311  -8.554  1.00  0.00           N  
ATOM   2475  N   LYS A 401       5.003 203.030 -10.584  1.00  0.00           N  
ATOM   2476  CA  LYS A 401       3.643 203.150 -11.116  1.00  0.00           C  
ATOM   2477  C   LYS A 401       2.596 202.987 -10.014  1.00  0.00           C  
ATOM   2478  O   LYS A 401       1.622 203.738  -9.979  1.00  0.00           O  
ATOM   2479  CB  LYS A 401       3.410 202.138 -12.245  1.00  0.00           C  
ATOM   2480  CG  LYS A 401       2.154 202.347 -13.087  1.00  0.00           C  
ATOM   2481  CD  LYS A 401       2.227 203.605 -13.948  1.00  0.00           C  
ATOM   2482  CE  LYS A 401       1.002 203.768 -14.837  1.00  0.00           C  
ATOM   2483  NZ  LYS A 401      -0.242 204.051 -14.052  1.00  0.00           N1+
ATOM   2484  N   LYS A 402       2.791 202.028  -9.115  1.00  0.00           N  
ATOM   2485  CA  LYS A 402       1.865 201.794  -7.998  1.00  0.00           C  
ATOM   2486  C   LYS A 402       2.342 202.503  -6.742  1.00  0.00           C  
ATOM   2487  O   LYS A 402       3.027 201.894  -5.899  1.00  0.00           O  
ATOM   2488  CB  LYS A 402       1.689 200.299  -7.710  1.00  0.00           C  
ATOM   2489  CG  LYS A 402       0.777 199.567  -8.683  1.00  0.00           C  
ATOM   2490  CD  LYS A 402       0.630 198.102  -8.281  1.00  0.00           C  
ATOM   2491  CE  LYS A 402      -0.354 197.358  -9.181  1.00  0.00           C  
ATOM   2492  NZ  LYS A 402      -0.516 195.939  -8.719  1.00  0.00           N1+
ATOM   2493  OXT LYS A 402       1.988 203.687  -6.584  1.00  0.00           O1-
END
