# Supplementary material for: Structural and evolutionary analyses of the Plasmodium falciparum chloroquine resistance transporter
Source: Sci Rep. 2020 Mar 16;10:4842. doi: 10.1038/s41598-020-61181-1 (PMC7076037; doi:10.1038/s41598-020-61181-1)
Supplement: Supplementary file 2 — Supplementary Files. [file 41598_2020_61181_MOESM2_ESM.zip › readme.txt]

###########NOTE###########

This supplemental archive has been provided by the authors to give readers additional information about their work.
	
Supplement to: Structural and evolutionary analyses of the Plasmodium falciparum chloroquine resistance transporter

By Romain Coppée, Audrey Sabbagh, Jérôme Clain


###########ARCHIVE CONTAINING###########

The archive contains:
	- the present readme.txt
	- the supplementary file S1, corresponding to the PDB file of our PfCRT model in an occluded state
	- the supplementary file S2, corresponding to the PDB file of our PfCRT model in an inward-facing state


###########HOW TO READ THE PDB FILES###########

The files can be open with molecular visualization systems such as PyMOL or Chimera
