# Supplementary material for: Structural and evolutionary analyses of the Plasmodium falciparum chloroquine resistance transporter
Source: Sci Rep. 2020 Mar 16;10:4842. doi: 10.1038/s41598-020-61181-1 (PMC7076037; doi:10.1038/s41598-020-61181-1)
Supplement: Supplementary file 2 — Supplementary Files. [file 41598_2020_61181_MOESM2_ESM.zip › Supplementary_File_S1-PfCRT_occluded.pdb]

HEADER    MEMBRANE PROTEIN                        21-JAN-19              
TITLE     MODELING OF THE WILD-TYPE PLASMODIUM FALCIPARUM CHLOROQUINE RESISTANCE TRANSPORTER
TITLE    2 OCCLUDED STATE
COMPND    MOL_ID: 1;                                                            
COMPND   2 MOLECULE: CHLOROQUINE RESISTANCE TRANSPORTER;                        
COMPND   3 CHAIN: A;
AUTHOR    R.COPPEE
ATOM      1  CA  LYS A  56       9.692 -11.196  23.199  1.00  0.00           C  
ATOM      2  C   LYS A  56       9.430 -10.663  21.805  1.00  0.00           C  
ATOM      3  O   LYS A  56       8.633  -9.745  21.648  1.00  0.00           O  
ATOM      4  CB  LYS A  56       9.175 -12.630  23.383  1.00  0.00           C  
ATOM      5  CG  LYS A  56       7.698 -12.886  23.124  1.00  0.00           C  
ATOM      6  CD  LYS A  56       7.467 -14.395  23.194  1.00  0.00           C  
ATOM      7  CE  LYS A  56       6.053 -14.769  22.815  1.00  0.00           C  
ATOM      8  NZ  LYS A  56       5.871 -16.243  22.701  1.00  0.00           N1+
ATOM      9  N   ASP A  57      10.093 -11.208  20.796  1.00  0.00           N  
ATOM     10  CA  ASP A  57      10.089 -10.644  19.441  1.00  0.00           C  
ATOM     11  C   ASP A  57       8.712 -10.498  18.796  1.00  0.00           C  
ATOM     12  O   ASP A  57       8.488  -9.549  18.053  1.00  0.00           O  
ATOM     13  CB  ASP A  57      10.946 -11.512  18.514  1.00  0.00           C  
ATOM     14  CG  ASP A  57      12.432 -11.439  18.825  1.00  0.00           C  
ATOM     15  OD1 ASP A  57      12.932 -10.382  19.275  1.00  0.00           O  
ATOM     16  OD2 ASP A  57      13.134 -12.454  18.611  1.00  0.00           O1-
ATOM     17  N   ASN A  58       7.764 -11.374  19.099  1.00  0.00           N  
ATOM     18  CA  ASN A  58       6.403 -11.228  18.568  1.00  0.00           C  
ATOM     19  C   ASN A  58       5.713  -9.947  19.033  1.00  0.00           C  
ATOM     20  O   ASN A  58       4.896  -9.381  18.302  1.00  0.00           O  
ATOM     21  CB  ASN A  58       5.523 -12.414  18.973  1.00  0.00           C  
ATOM     22  CG  ASN A  58       5.588 -13.557  17.996  1.00  0.00           C  
ATOM     23  ND2 ASN A  58       4.595 -14.400  18.035  1.00  0.00           N  
ATOM     24  OD1 ASN A  58       6.506 -13.673  17.188  1.00  0.00           O  
ATOM     25  N   ILE A  59       6.061  -9.454  20.214  1.00  0.00           N  
ATOM     26  CA  ILE A  59       5.457  -8.228  20.732  1.00  0.00           C  
ATOM     27  C   ILE A  59       5.966  -7.082  19.864  1.00  0.00           C  
ATOM     28  O   ILE A  59       5.206  -6.211  19.467  1.00  0.00           O  
ATOM     29  CB  ILE A  59       5.787  -7.982  22.242  1.00  0.00           C  
ATOM     30  CG1 ILE A  59       5.325  -9.194  23.076  1.00  0.00           C  
ATOM     31  CG2 ILE A  59       5.104  -6.689  22.746  1.00  0.00           C  
ATOM     32  CD1 ILE A  59       5.625  -9.160  24.582  1.00  0.00           C  
ATOM     33  N   PHE A  60       7.233  -7.123  19.475  1.00  0.00           N  
ATOM     34  CA  PHE A  60       7.783  -6.093  18.596  1.00  0.00           C  
ATOM     35  C   PHE A  60       7.120  -6.089  17.220  1.00  0.00           C  
ATOM     36  O   PHE A  60       6.926  -5.038  16.625  1.00  0.00           O  
ATOM     37  CB  PHE A  60       9.292  -6.272  18.440  1.00  0.00           C  
ATOM     38  CG  PHE A  60       9.941  -5.209  17.601  1.00  0.00           C  
ATOM     39  CD1 PHE A  60      10.164  -3.927  18.131  1.00  0.00           C  
ATOM     40  CD2 PHE A  60      10.329  -5.480  16.275  1.00  0.00           C  
ATOM     41  CE1 PHE A  60      10.790  -2.921  17.356  1.00  0.00           C  
ATOM     42  CE2 PHE A  60      10.981  -4.493  15.497  1.00  0.00           C  
ATOM     43  CZ  PHE A  60      11.209  -3.211  16.040  1.00  0.00           C  
ATOM     44  N   ILE A  61       6.710  -7.245  16.721  1.00  0.00           N  
ATOM     45  CA  ILE A  61       6.025  -7.298  15.427  1.00  0.00           C  
ATOM     46  C   ILE A  61       4.639  -6.647  15.561  1.00  0.00           C  
ATOM     47  O   ILE A  61       4.184  -5.915  14.674  1.00  0.00           O  
ATOM     48  CB  ILE A  61       5.935  -8.759  14.885  1.00  0.00           C  
ATOM     49  CG1 ILE A  61       7.345  -9.374  14.777  1.00  0.00           C  
ATOM     50  CG2 ILE A  61       5.269  -8.782  13.498  1.00  0.00           C  
ATOM     51  CD1 ILE A  61       7.407 -10.881  14.490  1.00  0.00           C  
ATOM     52  N   TYR A  62       3.983  -6.831  16.700  1.00  0.00           N  
ATOM     53  CA  TYR A  62       2.717  -6.141  16.954  1.00  0.00           C  
ATOM     54  C   TYR A  62       2.945  -4.633  17.089  1.00  0.00           C  
ATOM     55  O   TYR A  62       2.201  -3.836  16.528  1.00  0.00           O  
ATOM     56  CB  TYR A  62       2.047  -6.680  18.220  1.00  0.00           C  
ATOM     57  CG  TYR A  62       0.641  -6.150  18.418  1.00  0.00           C  
ATOM     58  CD1 TYR A  62      -0.469  -6.803  17.843  1.00  0.00           C  
ATOM     59  CD2 TYR A  62       0.411  -4.994  19.192  1.00  0.00           C  
ATOM     60  CE1 TYR A  62      -1.789  -6.308  18.037  1.00  0.00           C  
ATOM     61  CE2 TYR A  62      -0.906  -4.501  19.388  1.00  0.00           C  
ATOM     62  CZ  TYR A  62      -1.989  -5.161  18.808  1.00  0.00           C  
ATOM     63  OH  TYR A  62      -3.247  -4.653  19.017  1.00  0.00           O  
ATOM     64  N   ILE A  63       4.014  -4.236  17.769  1.00  0.00           N  
ATOM     65  CA  ILE A  63       4.390  -2.823  17.893  1.00  0.00           C  
ATOM     66  C   ILE A  63       4.612  -2.231  16.501  1.00  0.00           C  
ATOM     67  O   ILE A  63       4.080  -1.158  16.217  1.00  0.00           O  
ATOM     68  CB  ILE A  63       5.648  -2.653  18.811  1.00  0.00           C  
ATOM     69  CG1 ILE A  63       5.266  -2.967  20.270  1.00  0.00           C  
ATOM     70  CG2 ILE A  63       6.255  -1.233  18.729  1.00  0.00           C  
ATOM     71  CD1 ILE A  63       6.440  -3.145  21.246  1.00  0.00           C  
ATOM     72  N   LEU A  64       5.309  -2.930  15.612  1.00  0.00           N  
ATOM     73  CA  LEU A  64       5.506  -2.456  14.238  1.00  0.00           C  
ATOM     74  C   LEU A  64       4.175  -2.306  13.521  1.00  0.00           C  
ATOM     75  O   LEU A  64       3.973  -1.341  12.798  1.00  0.00           O  
ATOM     76  CB  LEU A  64       6.357  -3.431  13.414  1.00  0.00           C  
ATOM     77  CG  LEU A  64       7.871  -3.538  13.636  1.00  0.00           C  
ATOM     78  CD1 LEU A  64       8.392  -4.735  12.835  1.00  0.00           C  
ATOM     79  CD2 LEU A  64       8.611  -2.269  13.208  1.00  0.00           C  
ATOM     80  N   SER A  65       3.250  -3.229  13.739  1.00  0.00           N  
ATOM     81  CA  SER A  65       1.942  -3.162  13.088  1.00  0.00           C  
ATOM     82  C   SER A  65       1.122  -1.959  13.558  1.00  0.00           C  
ATOM     83  O   SER A  65       0.357  -1.382  12.786  1.00  0.00           O  
ATOM     84  CB  SER A  65       1.159  -4.449  13.352  1.00  0.00           C  
ATOM     85  OG  SER A  65       1.896  -5.591  12.932  1.00  0.00           O  
ATOM     86  N   ILE A  66       1.287  -1.553  14.808  1.00  0.00           N  
ATOM     87  CA  ILE A  66       0.602  -0.365  15.326  1.00  0.00           C  
ATOM     88  C   ILE A  66       1.318   0.912  14.875  1.00  0.00           C  
ATOM     89  O   ILE A  66       0.662   1.900  14.546  1.00  0.00           O  
ATOM     90  CB  ILE A  66       0.466  -0.430  16.877  1.00  0.00           C  
ATOM     91  CG1 ILE A  66      -0.385  -1.647  17.306  1.00  0.00           C  
ATOM     92  CG2 ILE A  66      -0.136   0.873  17.456  1.00  0.00           C  
ATOM     93  CD1 ILE A  66      -1.858  -1.699  16.827  1.00  0.00           C  
ATOM     94  N   ILE A  67       2.642   0.898  14.759  1.00  0.00           N  
ATOM     95  CA  ILE A  67       3.354   2.058  14.207  1.00  0.00           C  
ATOM     96  C   ILE A  67       2.866   2.236  12.774  1.00  0.00           C  
ATOM     97  O   ILE A  67       2.487   3.335  12.375  1.00  0.00           O  
ATOM     98  CB  ILE A  67       4.910   1.897  14.199  1.00  0.00           C  
ATOM     99  CG1 ILE A  67       5.464   1.815  15.632  1.00  0.00           C  
ATOM    100  CG2 ILE A  67       5.589   3.090  13.476  1.00  0.00           C  
ATOM    101  CD1 ILE A  67       6.863   1.198  15.754  1.00  0.00           C  
ATOM    102  N   TYR A  68       2.808   1.139  12.030  1.00  0.00           N  
ATOM    103  CA  TYR A  68       2.352   1.152  10.645  1.00  0.00           C  
ATOM    104  C   TYR A  68       0.935   1.691  10.551  1.00  0.00           C  
ATOM    105  O   TYR A  68       0.650   2.526   9.704  1.00  0.00           O  
ATOM    106  CB  TYR A  68       2.418  -0.273  10.090  1.00  0.00           C  
ATOM    107  CG  TYR A  68       2.145  -0.451   8.611  1.00  0.00           C  
ATOM    108  CD1 TYR A  68       2.573   0.499   7.659  1.00  0.00           C  
ATOM    109  CD2 TYR A  68       1.464  -1.603   8.151  1.00  0.00           C  
ATOM    110  CE1 TYR A  68       2.294   0.315   6.285  1.00  0.00           C  
ATOM    111  CE2 TYR A  68       1.205  -1.795   6.766  1.00  0.00           C  
ATOM    112  CZ  TYR A  68       1.614  -0.823   5.850  1.00  0.00           C  
ATOM    113  OH  TYR A  68       1.349  -0.963   4.514  1.00  0.00           O  
ATOM    114  N   LEU A  69       0.049   1.252  11.433  1.00  0.00           N  
ATOM    115  CA  LEU A  69      -1.318   1.760  11.440  1.00  0.00           C  
ATOM    116  C   LEU A  69      -1.350   3.255  11.707  1.00  0.00           C  
ATOM    117  O   LEU A  69      -2.004   3.988  10.975  1.00  0.00           O  
ATOM    118  CB  LEU A  69      -2.144   1.033  12.505  1.00  0.00           C  
ATOM    119  CG  LEU A  69      -3.601   1.469  12.727  1.00  0.00           C  
ATOM    120  CD1 LEU A  69      -4.474   1.295  11.494  1.00  0.00           C  
ATOM    121  CD2 LEU A  69      -4.188   0.671  13.886  1.00  0.00           C  
ATOM    122  N   SER A  70      -0.643   3.719  12.725  1.00  0.00           N  
ATOM    123  CA  SER A  70      -0.733   5.124  13.107  1.00  0.00           C  
ATOM    124  C   SER A  70      -0.251   6.063  12.007  1.00  0.00           C  
ATOM    125  O   SER A  70      -0.913   7.064  11.710  1.00  0.00           O  
ATOM    126  CB  SER A  70       0.038   5.381  14.405  1.00  0.00           C  
ATOM    127  OG  SER A  70       1.433   5.185  14.244  1.00  0.00           O  
ATOM    128  N   VAL A  71       0.867   5.742  11.369  1.00  0.00           N  
ATOM    129  CA  VAL A  71       1.406   6.623  10.334  1.00  0.00           C  
ATOM    130  C   VAL A  71       0.629   6.481   9.034  1.00  0.00           C  
ATOM    131  O   VAL A  71       0.488   7.450   8.295  1.00  0.00           O  
ATOM    132  CB  VAL A  71       2.934   6.425  10.106  1.00  0.00           C  
ATOM    133  CG1 VAL A  71       3.693   6.668  11.422  1.00  0.00           C  
ATOM    134  CG2 VAL A  71       3.276   5.037   9.551  1.00  0.00           C  
ATOM    135  N   CYS A  72       0.065   5.309   8.769  1.00  0.00           N  
ATOM    136  CA  CYS A  72      -0.744   5.131   7.572  1.00  0.00           C  
ATOM    137  C   CYS A  72      -2.060   5.872   7.712  1.00  0.00           C  
ATOM    138  O   CYS A  72      -2.466   6.540   6.776  1.00  0.00           O  
ATOM    139  CB  CYS A  72      -1.027   3.661   7.308  1.00  0.00           C  
ATOM    140  SG  CYS A  72      -1.836   3.379   5.724  1.00  0.00           S  
ATOM    141  N   VAL A  73      -2.705   5.823   8.873  1.00  0.00           N  
ATOM    142  CA  VAL A  73      -3.929   6.600   9.076  1.00  0.00           C  
ATOM    143  C   VAL A  73      -3.596   8.068   8.862  1.00  0.00           C  
ATOM    144  O   VAL A  73      -4.275   8.732   8.086  1.00  0.00           O  
ATOM    145  CB  VAL A  73      -4.560   6.388  10.488  1.00  0.00           C  
ATOM    146  CG1 VAL A  73      -5.680   7.403  10.771  1.00  0.00           C  
ATOM    147  CG2 VAL A  73      -5.143   4.974  10.616  1.00  0.00           C  
ATOM    148  N   MET A  74      -2.525   8.579   9.456  1.00  0.00           N  
ATOM    149  CA  MET A  74      -2.202   9.991   9.257  1.00  0.00           C  
ATOM    150  C   MET A  74      -1.914  10.294   7.790  1.00  0.00           C  
ATOM    151  O   MET A  74      -2.405  11.285   7.268  1.00  0.00           O  
ATOM    152  CB  MET A  74      -1.024  10.428  10.126  1.00  0.00           C  
ATOM    153  CG  MET A  74      -1.329  10.429  11.614  1.00  0.00           C  
ATOM    154  SD  MET A  74      -2.621  11.600  12.115  1.00  0.00           S  
ATOM    155  CE  MET A  74      -1.760  13.183  12.029  1.00  0.00           C  
ATOM    156  N   ASN A  75      -1.201   9.425   7.090  1.00  0.00           N  
ATOM    157  CA  ASN A  75      -0.958   9.627   5.664  1.00  0.00           C  
ATOM    158  C   ASN A  75      -2.238   9.614   4.833  1.00  0.00           C  
ATOM    159  O   ASN A  75      -2.443  10.486   3.998  1.00  0.00           O  
ATOM    160  CB  ASN A  75      -0.023   8.541   5.125  1.00  0.00           C  
ATOM    161  CG  ASN A  75       0.273   8.723   3.667  1.00  0.00           C  
ATOM    162  ND2 ASN A  75       1.048   9.714   3.340  1.00  0.00           N  
ATOM    163  OD1 ASN A  75      -0.212   7.980   2.830  1.00  0.00           O  
ATOM    164  N   LYS A  76      -3.105   8.640   5.061  1.00  0.00           N  
ATOM    165  CA  LYS A  76      -4.336   8.497   4.285  1.00  0.00           C  
ATOM    166  C   LYS A  76      -5.307   9.632   4.563  1.00  0.00           C  
ATOM    167  O   LYS A  76      -5.931  10.122   3.629  1.00  0.00           O  
ATOM    168  CB  LYS A  76      -5.009   7.162   4.612  1.00  0.00           C  
ATOM    169  CG  LYS A  76      -4.240   5.911   4.161  1.00  0.00           C  
ATOM    170  CD  LYS A  76      -4.745   5.348   2.836  1.00  0.00           C  
ATOM    171  CE  LYS A  76      -4.190   3.946   2.539  1.00  0.00           C  
ATOM    172  NZ  LYS A  76      -2.751   3.904   2.140  1.00  0.00           N1+
ATOM    173  N   ILE A  77      -5.426  10.073   5.809  1.00  0.00           N  
ATOM    174  CA  ILE A  77      -6.306  11.199   6.146  1.00  0.00           C  
ATOM    175  C   ILE A  77      -5.737  12.454   5.488  1.00  0.00           C  
ATOM    176  O   ILE A  77      -6.451  13.201   4.807  1.00  0.00           O  
ATOM    177  CB  ILE A  77      -6.424  11.416   7.701  1.00  0.00           C  
ATOM    178  CG1 ILE A  77      -7.153  10.245   8.402  1.00  0.00           C  
ATOM    179  CG2 ILE A  77      -7.130  12.746   8.046  1.00  0.00           C  
ATOM    180  CD1 ILE A  77      -8.563   9.897   7.935  1.00  0.00           C  
ATOM    181  N   PHE A  78      -4.440  12.681   5.643  1.00  0.00           N  
ATOM    182  CA  PHE A  78      -3.822  13.879   5.085  1.00  0.00           C  
ATOM    183  C   PHE A  78      -3.784  13.887   3.571  1.00  0.00           C  
ATOM    184  O   PHE A  78      -3.722  14.960   2.986  1.00  0.00           O  
ATOM    185  CB  PHE A  78      -2.419  14.107   5.635  1.00  0.00           C  
ATOM    186  CG  PHE A  78      -2.402  14.895   6.914  1.00  0.00           C  
ATOM    187  CD1 PHE A  78      -2.938  14.378   8.109  1.00  0.00           C  
ATOM    188  CD2 PHE A  78      -1.879  16.200   6.910  1.00  0.00           C  
ATOM    189  CE1 PHE A  78      -2.949  15.155   9.291  1.00  0.00           C  
ATOM    190  CE2 PHE A  78      -1.884  16.986   8.084  1.00  0.00           C  
ATOM    191  CZ  PHE A  78      -2.405  16.457   9.281  1.00  0.00           C  
ATOM    192  N   ALA A  79      -3.897  12.736   2.926  1.00  0.00           N  
ATOM    193  CA  ALA A  79      -4.014  12.707   1.477  1.00  0.00           C  
ATOM    194  C   ALA A  79      -5.227  13.481   0.989  1.00  0.00           C  
ATOM    195  O   ALA A  79      -5.109  14.373   0.149  1.00  0.00           O  
ATOM    196  CB  ALA A  79      -4.070  11.264   0.976  1.00  0.00           C  
ATOM    197  N   LYS A  80      -6.398  13.164   1.525  1.00  0.00           N  
ATOM    198  CA  LYS A  80      -7.598  13.842   1.049  1.00  0.00           C  
ATOM    199  C   LYS A  80      -7.587  15.288   1.508  1.00  0.00           C  
ATOM    200  O   LYS A  80      -8.001  16.163   0.762  1.00  0.00           O  
ATOM    201  CB  LYS A  80      -8.878  13.114   1.471  1.00  0.00           C  
ATOM    202  CG  LYS A  80     -10.149  13.591   0.752  1.00  0.00           C  
ATOM    203  CD  LYS A  80     -10.092  13.317  -0.756  1.00  0.00           C  
ATOM    204  CE  LYS A  80     -11.374  13.706  -1.463  1.00  0.00           C  
ATOM    205  NZ  LYS A  80     -11.252  13.438  -2.926  1.00  0.00           N1+
ATOM    206  N   ARG A  81      -7.045  15.550   2.692  1.00  0.00           N  
ATOM    207  CA  ARG A  81      -6.905  16.936   3.155  1.00  0.00           C  
ATOM    208  C   ARG A  81      -6.071  17.736   2.166  1.00  0.00           C  
ATOM    209  O   ARG A  81      -6.501  18.776   1.700  1.00  0.00           O  
ATOM    210  CB  ARG A  81      -6.244  17.022   4.535  1.00  0.00           C  
ATOM    211  CG  ARG A  81      -7.083  16.471   5.682  1.00  0.00           C  
ATOM    212  CD  ARG A  81      -6.339  16.506   7.009  1.00  0.00           C  
ATOM    213  NE  ARG A  81      -6.063  17.886   7.428  1.00  0.00           N  
ATOM    214  CZ  ARG A  81      -5.592  18.279   8.601  1.00  0.00           C  
ATOM    215  NH1 ARG A  81      -5.435  17.485   9.623  1.00  0.00           N1+
ATOM    216  NH2 ARG A  81      -5.335  19.542   8.766  1.00  0.00           N  
ATOM    217  N   THR A  82      -4.899  17.234   1.813  1.00  0.00           N  
ATOM    218  CA  THR A  82      -3.996  17.949   0.916  1.00  0.00           C  
ATOM    219  C   THR A  82      -4.623  18.147  -0.452  1.00  0.00           C  
ATOM    220  O   THR A  82      -4.587  19.245  -0.995  1.00  0.00           O  
ATOM    221  CB  THR A  82      -2.666  17.181   0.745  1.00  0.00           C  
ATOM    222  CG2 THR A  82      -1.659  17.925  -0.113  1.00  0.00           C  
ATOM    223  OG1 THR A  82      -2.073  16.989   2.032  1.00  0.00           O  
ATOM    224  N   LEU A  83      -5.232  17.117  -1.020  1.00  0.00           N  
ATOM    225  CA  LEU A  83      -5.792  17.231  -2.366  1.00  0.00           C  
ATOM    226  C   LEU A  83      -7.036  18.121  -2.385  1.00  0.00           C  
ATOM    227  O   LEU A  83      -7.329  18.764  -3.391  1.00  0.00           O  
ATOM    228  CB  LEU A  83      -6.066  15.830  -2.923  1.00  0.00           C  
ATOM    229  CG  LEU A  83      -4.802  14.997  -3.216  1.00  0.00           C  
ATOM    230  CD1 LEU A  83      -5.139  13.518  -3.341  1.00  0.00           C  
ATOM    231  CD2 LEU A  83      -4.089  15.469  -4.492  1.00  0.00           C  
ATOM    232  N   ASN A  84      -7.712  18.269  -1.253  1.00  0.00           N  
ATOM    233  CA  ASN A  84      -8.815  19.229  -1.138  1.00  0.00           C  
ATOM    234  C   ASN A  84      -8.326  20.654  -0.851  1.00  0.00           C  
ATOM    235  O   ASN A  84      -9.139  21.580  -0.782  1.00  0.00           O  
ATOM    236  CB  ASN A  84      -9.839  18.784  -0.080  1.00  0.00           C  
ATOM    237  CG  ASN A  84     -10.674  17.599  -0.529  1.00  0.00           C  
ATOM    238  ND2 ASN A  84     -11.600  17.190   0.293  1.00  0.00           N  
ATOM    239  OD1 ASN A  84     -10.519  17.081  -1.630  1.00  0.00           O  
ATOM    240  N   LYS A  85      -7.018  20.866  -0.729  1.00  0.00           N  
ATOM    241  CA  LYS A  85      -6.448  22.224  -0.662  1.00  0.00           C  
ATOM    242  C   LYS A  85      -5.626  22.589  -1.886  1.00  0.00           C  
ATOM    243  O   LYS A  85      -5.759  23.693  -2.404  1.00  0.00           O  
ATOM    244  CB  LYS A  85      -5.541  22.421   0.561  1.00  0.00           C  
ATOM    245  CG  LYS A  85      -6.154  22.147   1.923  1.00  0.00           C  
ATOM    246  CD  LYS A  85      -7.372  22.982   2.271  1.00  0.00           C  
ATOM    247  CE  LYS A  85      -7.901  22.475   3.596  1.00  0.00           C  
ATOM    248  NZ  LYS A  85      -9.208  23.072   3.985  1.00  0.00           N1+
ATOM    249  N   ILE A  86      -4.758  21.701  -2.352  1.00  0.00           N  
ATOM    250  CA  ILE A  86      -3.879  22.033  -3.475  1.00  0.00           C  
ATOM    251  C   ILE A  86      -4.603  21.865  -4.806  1.00  0.00           C  
ATOM    252  O   ILE A  86      -4.177  22.416  -5.819  1.00  0.00           O  
ATOM    253  CB  ILE A  86      -2.535  21.228  -3.463  1.00  0.00           C  
ATOM    254  CG1 ILE A  86      -2.721  19.755  -3.888  1.00  0.00           C  
ATOM    255  CG2 ILE A  86      -1.879  21.332  -2.063  1.00  0.00           C  
ATOM    256  CD1 ILE A  86      -1.430  18.967  -4.097  1.00  0.00           C  
ATOM    257  N   GLY A  87      -5.701  21.120  -4.793  1.00  0.00           N  
ATOM    258  CA  GLY A  87      -6.440  20.811  -6.003  1.00  0.00           C  
ATOM    259  C   GLY A  87      -6.110  19.413  -6.485  1.00  0.00           C  
ATOM    260  O   GLY A  87      -5.378  18.662  -5.839  1.00  0.00           O  
ATOM    261  N   ASN A  88      -6.675  19.054  -7.626  1.00  0.00           N  
ATOM    262  CA  ASN A  88      -6.560  17.724  -8.230  1.00  0.00           C  
ATOM    263  C   ASN A  88      -5.190  17.339  -8.826  1.00  0.00           C  
ATOM    264  O   ASN A  88      -5.091  16.973  -9.997  1.00  0.00           O  
ATOM    265  CB  ASN A  88      -7.687  17.566  -9.273  1.00  0.00           C  
ATOM    266  CG  ASN A  88      -7.578  18.526 -10.441  1.00  0.00           C  
ATOM    267  ND2 ASN A  88      -7.623  17.999 -11.629  1.00  0.00           N  
ATOM    268  OD1 ASN A  88      -7.503  19.740 -10.275  1.00  0.00           O  
ATOM    269  N   TYR A  89      -4.131  17.398  -8.029  1.00  0.00           N  
ATOM    270  CA  TYR A  89      -2.764  17.105  -8.483  1.00  0.00           C  
ATOM    271  C   TYR A  89      -2.160  15.769  -8.027  1.00  0.00           C  
ATOM    272  O   TYR A  89      -1.267  15.710  -7.175  1.00  0.00           O  
ATOM    273  CB  TYR A  89      -1.832  18.251  -8.090  1.00  0.00           C  
ATOM    274  CG  TYR A  89      -2.172  19.566  -8.750  1.00  0.00           C  
ATOM    275  CD1 TYR A  89      -2.234  19.669 -10.155  1.00  0.00           C  
ATOM    276  CD2 TYR A  89      -2.399  20.727  -7.984  1.00  0.00           C  
ATOM    277  CE1 TYR A  89      -2.533  20.902 -10.781  1.00  0.00           C  
ATOM    278  CE2 TYR A  89      -2.677  21.969  -8.617  1.00  0.00           C  
ATOM    279  CZ  TYR A  89      -2.768  22.035 -10.007  1.00  0.00           C  
ATOM    280  OH  TYR A  89      -3.102  23.213 -10.623  1.00  0.00           O  
ATOM    281  N   SER A  90      -2.621  14.679  -8.624  1.00  0.00           N  
ATOM    282  CA  SER A  90      -2.148  13.336  -8.280  1.00  0.00           C  
ATOM    283  C   SER A  90      -0.717  13.039  -8.718  1.00  0.00           C  
ATOM    284  O   SER A  90       0.036  12.348  -8.038  1.00  0.00           O  
ATOM    285  CB  SER A  90      -3.039  12.316  -8.978  1.00  0.00           C  
ATOM    286  OG  SER A  90      -4.395  12.543  -8.636  1.00  0.00           O  
ATOM    287  N   PHE A  91      -0.331  13.548  -9.877  1.00  0.00           N  
ATOM    288  CA  PHE A  91       0.982  13.227 -10.424  1.00  0.00           C  
ATOM    289  C   PHE A  91       2.031  14.033  -9.672  1.00  0.00           C  
ATOM    290  O   PHE A  91       3.095  13.522  -9.330  1.00  0.00           O  
ATOM    291  CB  PHE A  91       1.025  13.524 -11.923  1.00  0.00           C  
ATOM    292  CG  PHE A  91       0.115  12.639 -12.735  1.00  0.00           C  
ATOM    293  CD1 PHE A  91      -1.249  12.953 -12.889  1.00  0.00           C  
ATOM    294  CD2 PHE A  91       0.620  11.484 -13.355  1.00  0.00           C  
ATOM    295  CE1 PHE A  91      -2.112  12.107 -13.626  1.00  0.00           C  
ATOM    296  CE2 PHE A  91      -0.224  10.643 -14.121  1.00  0.00           C  
ATOM    297  CZ  PHE A  91      -1.596  10.948 -14.245  1.00  0.00           C  
ATOM    298  N   VAL A  92       1.701  15.274  -9.340  1.00  0.00           N  
ATOM    299  CA  VAL A  92       2.624  16.111  -8.573  1.00  0.00           C  
ATOM    300  C   VAL A  92       2.822  15.509  -7.186  1.00  0.00           C  
ATOM    301  O   VAL A  92       3.953  15.397  -6.721  1.00  0.00           O  
ATOM    302  CB  VAL A  92       2.127  17.579  -8.457  1.00  0.00           C  
ATOM    303  CG1 VAL A  92       3.124  18.464  -7.694  1.00  0.00           C  
ATOM    304  CG2 VAL A  92       1.885  18.175  -9.853  1.00  0.00           C  
ATOM    305  N   THR A  93       1.757  15.065  -6.528  1.00  0.00           N  
ATOM    306  CA  THR A  93       1.921  14.441  -5.214  1.00  0.00           C  
ATOM    307  C   THR A  93       2.737  13.156  -5.313  1.00  0.00           C  
ATOM    308  O   THR A  93       3.668  12.984  -4.532  1.00  0.00           O  
ATOM    309  CB  THR A  93       0.575  14.148  -4.510  1.00  0.00           C  
ATOM    310  CG2 THR A  93      -0.050  15.410  -3.956  1.00  0.00           C  
ATOM    311  OG1 THR A  93      -0.362  13.622  -5.449  1.00  0.00           O  
ATOM    312  N   SER A  94       2.477  12.299  -6.293  1.00  0.00           N  
ATOM    313  CA  SER A  94       3.243  11.054  -6.418  1.00  0.00           C  
ATOM    314  C   SER A  94       4.745  11.283  -6.550  1.00  0.00           C  
ATOM    315  O   SER A  94       5.550  10.624  -5.885  1.00  0.00           O  
ATOM    316  CB  SER A  94       2.736  10.213  -7.597  1.00  0.00           C  
ATOM    317  OG  SER A  94       2.974  10.808  -8.858  1.00  0.00           O  
ATOM    318  N   GLU A  95       5.122  12.255  -7.366  1.00  0.00           N  
ATOM    319  CA  GLU A  95       6.528  12.571  -7.560  1.00  0.00           C  
ATOM    320  C   GLU A  95       7.126  13.211  -6.311  1.00  0.00           C  
ATOM    321  O   GLU A  95       8.241  12.889  -5.893  1.00  0.00           O  
ATOM    322  CB  GLU A  95       6.652  13.526  -8.743  1.00  0.00           C  
ATOM    323  CG  GLU A  95       8.074  13.732  -9.202  1.00  0.00           C  
ATOM    324  CD  GLU A  95       8.188  14.732 -10.330  1.00  0.00           C  
ATOM    325  OE1 GLU A  95       7.159  15.242 -10.839  1.00  0.00           O  
ATOM    326  OE2 GLU A  95       9.333  15.051 -10.714  1.00  0.00           O1-
ATOM    327  N   THR A  96       6.381  14.116  -5.695  1.00  0.00           N  
ATOM    328  CA  THR A  96       6.890  14.842  -4.537  1.00  0.00           C  
ATOM    329  C   THR A  96       7.107  13.910  -3.356  1.00  0.00           C  
ATOM    330  O   THR A  96       8.112  14.020  -2.672  1.00  0.00           O  
ATOM    331  CB  THR A  96       5.945  15.984  -4.113  1.00  0.00           C  
ATOM    332  CG2 THR A  96       6.559  16.875  -3.045  1.00  0.00           C  
ATOM    333  OG1 THR A  96       5.690  16.824  -5.243  1.00  0.00           O  
ATOM    334  N   HIS A  97       6.220  12.960  -3.105  1.00  0.00           N  
ATOM    335  CA  HIS A  97       6.423  12.100  -1.945  1.00  0.00           C  
ATOM    336  C   HIS A  97       7.679  11.248  -2.060  1.00  0.00           C  
ATOM    337  O   HIS A  97       8.432  11.137  -1.092  1.00  0.00           O  
ATOM    338  CB  HIS A  97       5.208  11.213  -1.705  1.00  0.00           C  
ATOM    339  CG  HIS A  97       3.984  11.986  -1.337  1.00  0.00           C  
ATOM    340  CD2 HIS A  97       2.762  12.036  -1.920  1.00  0.00           C  
ATOM    341  ND1 HIS A  97       3.923  12.892  -0.308  1.00  0.00           N  
ATOM    342  CE1 HIS A  97       2.700  13.409  -0.282  1.00  0.00           C  
ATOM    343  NE2 HIS A  97       1.961  12.937  -1.264  1.00  0.00           N  
ATOM    344  N   ASN A  98       7.965  10.694  -3.230  1.00  0.00           N  
ATOM    345  CA  ASN A  98       9.202   9.928  -3.372  1.00  0.00           C  
ATOM    346  C   ASN A  98      10.426  10.836  -3.408  1.00  0.00           C  
ATOM    347  O   ASN A  98      11.481  10.451  -2.917  1.00  0.00           O  
ATOM    348  CB  ASN A  98       9.158   8.997  -4.581  1.00  0.00           C  
ATOM    349  CG  ASN A  98       8.529   7.670  -4.245  1.00  0.00           C  
ATOM    350  ND2 ASN A  98       7.516   7.290  -4.967  1.00  0.00           N  
ATOM    351  OD1 ASN A  98       8.933   7.006  -3.303  1.00  0.00           O  
ATOM    352  N   PHE A  99      10.289  12.062  -3.892  1.00  0.00           N  
ATOM    353  CA  PHE A  99      11.372  13.039  -3.775  1.00  0.00           C  
ATOM    354  C   PHE A  99      11.690  13.370  -2.318  1.00  0.00           C  
ATOM    355  O   PHE A  99      12.850  13.383  -1.919  1.00  0.00           O  
ATOM    356  CB  PHE A  99      10.998  14.322  -4.516  1.00  0.00           C  
ATOM    357  CG  PHE A  99      12.012  15.417  -4.368  1.00  0.00           C  
ATOM    358  CD1 PHE A  99      13.219  15.373  -5.082  1.00  0.00           C  
ATOM    359  CD2 PHE A  99      11.766  16.496  -3.499  1.00  0.00           C  
ATOM    360  CE1 PHE A  99      14.188  16.391  -4.923  1.00  0.00           C  
ATOM    361  CE2 PHE A  99      12.720  17.529  -3.340  1.00  0.00           C  
ATOM    362  CZ  PHE A  99      13.934  17.477  -4.056  1.00  0.00           C  
ATOM    363  N   ILE A 100      10.677  13.603  -1.499  1.00  0.00           N  
ATOM    364  CA  ILE A 100      10.900  13.926  -0.090  1.00  0.00           C  
ATOM    365  C   ILE A 100      11.471  12.697   0.624  1.00  0.00           C  
ATOM    366  O   ILE A 100      12.376  12.833   1.451  1.00  0.00           O  
ATOM    367  CB  ILE A 100       9.594  14.462   0.582  1.00  0.00           C  
ATOM    368  CG1 ILE A 100       9.142  15.796  -0.057  1.00  0.00           C  
ATOM    369  CG2 ILE A 100       9.776  14.656   2.096  1.00  0.00           C  
ATOM    370  CD1 ILE A 100      10.080  17.011   0.089  1.00  0.00           C  
ATOM    371  N   CYS A 101      11.039  11.498   0.249  1.00  0.00           N  
ATOM    372  CA  CYS A 101      11.662  10.280   0.771  1.00  0.00           C  
ATOM    373  C   CYS A 101      13.141  10.214   0.392  1.00  0.00           C  
ATOM    374  O   CYS A 101      13.986   9.997   1.248  1.00  0.00           O  
ATOM    375  CB  CYS A 101      10.962   9.025   0.235  1.00  0.00           C  
ATOM    376  SG  CYS A 101       9.278   8.770   0.830  1.00  0.00           S  
ATOM    377  N   MET A 102      13.467  10.447  -0.871  1.00  0.00           N  
ATOM    378  CA  MET A 102      14.854  10.411  -1.332  1.00  0.00           C  
ATOM    379  C   MET A 102      15.726  11.409  -0.577  1.00  0.00           C  
ATOM    380  O   MET A 102      16.819  11.058  -0.131  1.00  0.00           O  
ATOM    381  CB  MET A 102      14.901  10.745  -2.824  1.00  0.00           C  
ATOM    382  CG  MET A 102      16.299  10.832  -3.412  1.00  0.00           C  
ATOM    383  SD  MET A 102      16.246  11.519  -5.071  1.00  0.00           S  
ATOM    384  CE  MET A 102      16.107  13.280  -4.698  1.00  0.00           C  
ATOM    385  N   ILE A 103      15.245  12.632  -0.404  1.00  0.00           N  
ATOM    386  CA  ILE A 103      16.002  13.655   0.317  1.00  0.00           C  
ATOM    387  C   ILE A 103      16.166  13.230   1.771  1.00  0.00           C  
ATOM    388  O   ILE A 103      17.264  13.322   2.316  1.00  0.00           O  
ATOM    389  CB  ILE A 103      15.304  15.048   0.218  1.00  0.00           C  
ATOM    390  CG1 ILE A 103      15.319  15.563  -1.239  1.00  0.00           C  
ATOM    391  CG2 ILE A 103      15.944  16.087   1.174  1.00  0.00           C  
ATOM    392  CD1 ILE A 103      16.696  15.904  -1.861  1.00  0.00           C  
ATOM    393  N   MET A 104      15.118  12.703   2.392  1.00  0.00           N  
ATOM    394  CA  MET A 104      15.224  12.256   3.778  1.00  0.00           C  
ATOM    395  C   MET A 104      16.288  11.176   3.893  1.00  0.00           C  
ATOM    396  O   MET A 104      17.128  11.221   4.777  1.00  0.00           O  
ATOM    397  CB  MET A 104      13.888  11.702   4.290  1.00  0.00           C  
ATOM    398  CG  MET A 104      13.920  11.258   5.752  1.00  0.00           C  
ATOM    399  SD  MET A 104      14.177  12.636   6.887  1.00  0.00           S  
ATOM    400  CE  MET A 104      12.497  13.273   7.060  1.00  0.00           C  
ATOM    401  N   PHE A 105      16.289  10.208   2.993  1.00  0.00           N  
ATOM    402  CA  PHE A 105      17.237   9.107   3.110  1.00  0.00           C  
ATOM    403  C   PHE A 105      18.656   9.495   2.742  1.00  0.00           C  
ATOM    404  O   PHE A 105      19.604   8.961   3.306  1.00  0.00           O  
ATOM    405  CB  PHE A 105      16.771   7.932   2.268  1.00  0.00           C  
ATOM    406  CG  PHE A 105      15.369   7.487   2.585  1.00  0.00           C  
ATOM    407  CD1 PHE A 105      14.544   7.032   1.548  1.00  0.00           C  
ATOM    408  CD2 PHE A 105      14.850   7.532   3.902  1.00  0.00           C  
ATOM    409  CE1 PHE A 105      13.222   6.633   1.805  1.00  0.00           C  
ATOM    410  CE2 PHE A 105      13.522   7.127   4.169  1.00  0.00           C  
ATOM    411  CZ  PHE A 105      12.708   6.668   3.115  1.00  0.00           C  
ATOM    412  N   PHE A 106      18.819  10.483   1.876  1.00  0.00           N  
ATOM    413  CA  PHE A 106      20.146  11.030   1.627  1.00  0.00           C  
ATOM    414  C   PHE A 106      20.663  11.671   2.909  1.00  0.00           C  
ATOM    415  O   PHE A 106      21.830  11.512   3.261  1.00  0.00           O  
ATOM    416  CB  PHE A 106      20.124  12.082   0.518  1.00  0.00           C  
ATOM    417  CG  PHE A 106      21.446  12.771   0.347  1.00  0.00           C  
ATOM    418  CD1 PHE A 106      22.493  12.150  -0.354  1.00  0.00           C  
ATOM    419  CD2 PHE A 106      21.673  14.020   0.956  1.00  0.00           C  
ATOM    420  CE1 PHE A 106      23.777  12.746  -0.409  1.00  0.00           C  
ATOM    421  CE2 PHE A 106      22.948  14.624   0.911  1.00  0.00           C  
ATOM    422  CZ  PHE A 106      24.007  13.980   0.238  1.00  0.00           C  
ATOM    423  N   ILE A 107      19.801  12.373   3.630  1.00  0.00           N  
ATOM    424  CA  ILE A 107      20.188  12.985   4.899  1.00  0.00           C  
ATOM    425  C   ILE A 107      20.506  11.876   5.908  1.00  0.00           C  
ATOM    426  O   ILE A 107      21.533  11.936   6.578  1.00  0.00           O  
ATOM    427  CB  ILE A 107      19.095  13.977   5.398  1.00  0.00           C  
ATOM    428  CG1 ILE A 107      19.023  15.185   4.438  1.00  0.00           C  
ATOM    429  CG2 ILE A 107      19.389  14.469   6.822  1.00  0.00           C  
ATOM    430  CD1 ILE A 107      17.809  16.107   4.612  1.00  0.00           C  
ATOM    431  N   VAL A 108      19.703  10.824   5.973  1.00  0.00           N  
ATOM    432  CA  VAL A 108      19.992   9.696   6.866  1.00  0.00           C  
ATOM    433  C   VAL A 108      21.353   9.071   6.546  1.00  0.00           C  
ATOM    434  O   VAL A 108      22.158   8.866   7.458  1.00  0.00           O  
ATOM    435  CB  VAL A 108      18.871   8.610   6.804  1.00  0.00           C  
ATOM    436  CG1 VAL A 108      19.245   7.366   7.602  1.00  0.00           C  
ATOM    437  CG2 VAL A 108      17.542   9.149   7.354  1.00  0.00           C  
ATOM    438  N   TYR A 109      21.653   8.788   5.286  1.00  0.00           N  
ATOM    439  CA  TYR A 109      22.957   8.223   4.940  1.00  0.00           C  
ATOM    440  C   TYR A 109      24.110   9.186   5.217  1.00  0.00           C  
ATOM    441  O   TYR A 109      25.166   8.763   5.689  1.00  0.00           O  
ATOM    442  CB  TYR A 109      23.032   7.858   3.455  1.00  0.00           C  
ATOM    443  CG  TYR A 109      22.247   6.634   3.021  1.00  0.00           C  
ATOM    444  CD1 TYR A 109      22.398   5.394   3.682  1.00  0.00           C  
ATOM    445  CD2 TYR A 109      21.402   6.690   1.892  1.00  0.00           C  
ATOM    446  CE1 TYR A 109      21.744   4.227   3.196  1.00  0.00           C  
ATOM    447  CE2 TYR A 109      20.752   5.522   1.408  1.00  0.00           C  
ATOM    448  CZ  TYR A 109      20.945   4.303   2.054  1.00  0.00           C  
ATOM    449  OH  TYR A 109      20.336   3.176   1.572  1.00  0.00           O  
ATOM    450  N   SER A 110      23.933  10.466   4.917  1.00  0.00           N  
ATOM    451  CA  SER A 110      25.023  11.439   5.029  1.00  0.00           C  
ATOM    452  C   SER A 110      25.305  11.891   6.452  1.00  0.00           C  
ATOM    453  O   SER A 110      26.423  12.298   6.753  1.00  0.00           O  
ATOM    454  CB  SER A 110      24.749  12.673   4.166  1.00  0.00           C  
ATOM    455  OG  SER A 110      23.518  13.277   4.511  1.00  0.00           O  
ATOM    456  N   LEU A 111      24.320  11.793   7.334  1.00  0.00           N  
ATOM    457  CA  LEU A 111      24.517  12.079   8.757  1.00  0.00           C  
ATOM    458  C   LEU A 111      24.729  10.773   9.511  1.00  0.00           C  
ATOM    459  O   LEU A 111      24.802  10.750  10.748  1.00  0.00           O  
ATOM    460  CB  LEU A 111      23.322  12.848   9.331  1.00  0.00           C  
ATOM    461  CG  LEU A 111      22.989  14.210   8.699  1.00  0.00           C  
ATOM    462  CD1 LEU A 111      21.829  14.827   9.469  1.00  0.00           C  
ATOM    463  CD2 LEU A 111      24.163  15.186   8.692  1.00  0.00           C  
ATOM    464  N   PHE A 112      24.830   9.699   8.737  1.00  0.00           N  
ATOM    465  CA  PHE A 112      25.161   8.354   9.205  1.00  0.00           C  
ATOM    466  C   PHE A 112      24.179   7.819  10.251  1.00  0.00           C  
ATOM    467  O   PHE A 112      24.553   7.069  11.150  1.00  0.00           O  
ATOM    468  CB  PHE A 112      26.623   8.300   9.677  1.00  0.00           C  
ATOM    469  CG  PHE A 112      27.615   8.742   8.629  1.00  0.00           C  
ATOM    470  CD1 PHE A 112      28.044  10.080   8.555  1.00  0.00           C  
ATOM    471  CD2 PHE A 112      28.132   7.812   7.712  1.00  0.00           C  
ATOM    472  CE1 PHE A 112      28.967  10.494   7.559  1.00  0.00           C  
ATOM    473  CE2 PHE A 112      29.052   8.207   6.710  1.00  0.00           C  
ATOM    474  CZ  PHE A 112      29.470   9.554   6.635  1.00  0.00           C  
ATOM    475  N   GLY A 113      22.909   8.181  10.117  1.00  0.00           N  
ATOM    476  CA  GLY A 113      21.883   7.720  11.044  1.00  0.00           C  
ATOM    477  C   GLY A 113      21.570   6.252  10.832  1.00  0.00           C  
ATOM    478  O   GLY A 113      21.195   5.523  11.753  1.00  0.00           O  
ATOM    479  N   ASN A 114      21.785   5.803   9.604  1.00  0.00           N  
ATOM    480  CA  ASN A 114      21.775   4.387   9.255  1.00  0.00           C  
ATOM    481  C   ASN A 114      22.946   4.283   8.292  1.00  0.00           C  
ATOM    482  O   ASN A 114      23.326   5.293   7.683  1.00  0.00           O  
ATOM    483  CB  ASN A 114      20.468   3.944   8.584  1.00  0.00           C  
ATOM    484  CG  ASN A 114      19.311   3.864   9.551  1.00  0.00           C  
ATOM    485  ND2 ASN A 114      19.348   2.901  10.428  1.00  0.00           N  
ATOM    486  OD1 ASN A 114      18.378   4.662   9.502  1.00  0.00           O  
ATOM    487  N   LYS A 115      23.535   3.101   8.199  1.00  0.00           N  
ATOM    488  CA  LYS A 115      24.746   2.880   7.406  1.00  0.00           C  
ATOM    489  C   LYS A 115      24.471   2.856   5.910  1.00  0.00           C  
ATOM    490  O   LYS A 115      23.373   2.512   5.481  1.00  0.00           O  
ATOM    491  CB  LYS A 115      25.371   1.547   7.814  1.00  0.00           C  
ATOM    492  CG  LYS A 115      25.852   1.520   9.253  1.00  0.00           C  
ATOM    493  CD  LYS A 115      26.232   0.117   9.656  1.00  0.00           C  
ATOM    494  CE  LYS A 115      26.673   0.094  11.105  1.00  0.00           C  
ATOM    495  NZ  LYS A 115      26.884  -1.311  11.561  1.00  0.00           N1+
ATOM    496  N   LYS A 116      25.485   3.194   5.127  1.00  0.00           N  
ATOM    497  CA  LYS A 116      25.409   3.134   3.667  1.00  0.00           C  
ATOM    498  C   LYS A 116      25.444   1.671   3.253  1.00  0.00           C  
ATOM    499  O   LYS A 116      26.105   0.853   3.899  1.00  0.00           O  
ATOM    500  CB  LYS A 116      26.549   3.930   3.025  1.00  0.00           C  
ATOM    501  CG  LYS A 116      26.451   5.416   3.348  1.00  0.00           C  
ATOM    502  CD  LYS A 116      27.501   6.255   2.658  1.00  0.00           C  
ATOM    503  CE  LYS A 116      27.389   7.712   3.110  1.00  0.00           C  
ATOM    504  NZ  LYS A 116      28.360   8.590   2.380  1.00  0.00           N1+
ATOM    505  N   GLY A 117      24.698   1.347   2.209  1.00  0.00           N  
ATOM    506  CA  GLY A 117      24.491  -0.041   1.827  1.00  0.00           C  
ATOM    507  C   GLY A 117      25.565  -0.670   0.963  1.00  0.00           C  
ATOM    508  O   GLY A 117      26.632  -0.097   0.729  1.00  0.00           O  
ATOM    509  N   ASN A 118      25.288  -1.871   0.472  1.00  0.00           N  
ATOM    510  CA  ASN A 118      26.210  -2.543  -0.442  1.00  0.00           C  
ATOM    511  C   ASN A 118      25.976  -2.019  -1.859  1.00  0.00           C  
ATOM    512  O   ASN A 118      24.888  -2.160  -2.416  1.00  0.00           O  
ATOM    513  CB  ASN A 118      26.022  -4.062  -0.415  1.00  0.00           C  
ATOM    514  CG  ASN A 118      27.127  -4.786  -1.145  1.00  0.00           C  
ATOM    515  ND2 ASN A 118      27.596  -5.849  -0.571  1.00  0.00           N  
ATOM    516  OD1 ASN A 118      27.598  -4.357  -2.189  1.00  0.00           O  
ATOM    517  N   SER A 119      26.995  -1.405  -2.438  1.00  0.00           N  
ATOM    518  CA  SER A 119      26.879  -0.769  -3.743  1.00  0.00           C  
ATOM    519  C   SER A 119      26.846  -1.664  -4.979  1.00  0.00           C  
ATOM    520  O   SER A 119      26.553  -1.156  -6.057  1.00  0.00           O  
ATOM    521  CB  SER A 119      28.035   0.212  -3.885  1.00  0.00           C  
ATOM    522  OG  SER A 119      28.088   1.032  -2.728  1.00  0.00           O  
ATOM    523  N   LYS A 120      27.146  -2.954  -4.868  1.00  0.00           N  
ATOM    524  CA  LYS A 120      27.219  -3.851  -6.041  1.00  0.00           C  
ATOM    525  C   LYS A 120      25.968  -3.843  -6.909  1.00  0.00           C  
ATOM    526  O   LYS A 120      24.903  -4.246  -6.463  1.00  0.00           O  
ATOM    527  CB  LYS A 120      27.472  -5.291  -5.588  1.00  0.00           C  
ATOM    528  CG  LYS A 120      28.870  -5.514  -5.050  1.00  0.00           C  
ATOM    529  CD  LYS A 120      29.030  -6.912  -4.498  1.00  0.00           C  
ATOM    530  CE  LYS A 120      30.419  -7.061  -3.912  1.00  0.00           C  
ATOM    531  NZ  LYS A 120      30.659  -8.421  -3.349  1.00  0.00           N1+
ATOM    532  N   GLU A 121      26.112  -3.440  -8.163  1.00  0.00           N  
ATOM    533  CA  GLU A 121      24.980  -3.275  -9.078  1.00  0.00           C  
ATOM    534  C   GLU A 121      24.209  -4.574  -9.305  1.00  0.00           C  
ATOM    535  O   GLU A 121      22.979  -4.595  -9.345  1.00  0.00           O  
ATOM    536  CB  GLU A 121      25.477  -2.741 -10.423  1.00  0.00           C  
ATOM    537  CG  GLU A 121      25.923  -1.278 -10.395  1.00  0.00           C  
ATOM    538  CD  GLU A 121      24.752  -0.306 -10.329  1.00  0.00           C  
ATOM    539  OE1 GLU A 121      23.962  -0.259 -11.299  1.00  0.00           O  
ATOM    540  OE2 GLU A 121      24.609   0.453  -9.350  1.00  0.00           O1-
ATOM    541  N   ARG A 122      24.919  -5.691  -9.380  1.00  0.00           N  
ATOM    542  CA  ARG A 122      24.274  -6.994  -9.579  1.00  0.00           C  
ATOM    543  C   ARG A 122      23.367  -7.383  -8.422  1.00  0.00           C  
ATOM    544  O   ARG A 122      22.449  -8.186  -8.587  1.00  0.00           O  
ATOM    545  CB  ARG A 122      25.344  -8.066  -9.775  1.00  0.00           C  
ATOM    546  CG  ARG A 122      26.043  -7.974 -11.129  1.00  0.00           C  
ATOM    547  CD  ARG A 122      27.310  -8.812 -11.189  1.00  0.00           C  
ATOM    548  NE  ARG A 122      27.061 -10.232 -10.913  1.00  0.00           N  
ATOM    549  CZ  ARG A 122      27.955 -11.208 -10.952  1.00  0.00           C  
ATOM    550  NH1 ARG A 122      29.207 -11.056 -11.284  1.00  0.00           N1+
ATOM    551  NH2 ARG A 122      27.574 -12.401 -10.623  1.00  0.00           N  
ATOM    552  N   HIS A 123      23.601  -6.796  -7.257  1.00  0.00           N  
ATOM    553  CA  HIS A 123      22.829  -7.111  -6.058  1.00  0.00           C  
ATOM    554  C   HIS A 123      21.884  -5.980  -5.653  1.00  0.00           C  
ATOM    555  O   HIS A 123      20.874  -6.218  -4.989  1.00  0.00           O  
ATOM    556  CB  HIS A 123      23.804  -7.477  -4.937  1.00  0.00           C  
ATOM    557  CG  HIS A 123      24.650  -8.671  -5.260  1.00  0.00           C  
ATOM    558  CD2 HIS A 123      24.430  -9.687  -6.142  1.00  0.00           C  
ATOM    559  ND1 HIS A 123      25.852  -8.931  -4.633  1.00  0.00           N  
ATOM    560  CE1 HIS A 123      26.307 -10.101  -5.182  1.00  0.00           C  
ATOM    561  NE2 HIS A 123      25.457 -10.587  -6.116  1.00  0.00           N  
ATOM    562  N   ARG A 124      22.176  -4.760  -6.081  1.00  0.00           N  
ATOM    563  CA  ARG A 124      21.338  -3.582  -5.851  1.00  0.00           C  
ATOM    564  C   ARG A 124      21.578  -2.607  -7.003  1.00  0.00           C  
ATOM    565  O   ARG A 124      22.653  -2.039  -7.103  1.00  0.00           O  
ATOM    566  CB  ARG A 124      21.778  -2.930  -4.533  1.00  0.00           C  
ATOM    567  CG  ARG A 124      21.107  -1.590  -4.191  1.00  0.00           C  
ATOM    568  CD  ARG A 124      22.066  -0.676  -3.453  1.00  0.00           C  
ATOM    569  NE  ARG A 124      23.212  -0.329  -4.298  1.00  0.00           N  
ATOM    570  CZ  ARG A 124      23.275   0.661  -5.176  1.00  0.00           C  
ATOM    571  NH1 ARG A 124      22.391   1.618  -5.269  1.00  0.00           N1+
ATOM    572  NH2 ARG A 124      24.260   0.679  -6.021  1.00  0.00           N  
ATOM    573  N   SER A 125      20.593  -2.410  -7.866  1.00  0.00           N  
ATOM    574  CA  SER A 125      20.700  -1.449  -8.965  1.00  0.00           C  
ATOM    575  C   SER A 125      19.307  -1.060  -9.403  1.00  0.00           C  
ATOM    576  O   SER A 125      18.385  -1.895  -9.329  1.00  0.00           O  
ATOM    577  CB  SER A 125      21.402  -2.058 -10.180  1.00  0.00           C  
ATOM    578  OG  SER A 125      21.374  -1.207 -11.314  1.00  0.00           O  
ATOM    579  N   PHE A 126      19.188   0.152  -9.933  1.00  0.00           N  
ATOM    580  CA  PHE A 126      17.921   0.681 -10.429  1.00  0.00           C  
ATOM    581  C   PHE A 126      17.343  -0.167 -11.548  1.00  0.00           C  
ATOM    582  O   PHE A 126      16.132  -0.299 -11.681  1.00  0.00           O  
ATOM    583  CB  PHE A 126      18.107   2.084 -11.024  1.00  0.00           C  
ATOM    584  CG  PHE A 126      18.869   3.036 -10.148  1.00  0.00           C  
ATOM    585  CD1 PHE A 126      20.019   3.668 -10.649  1.00  0.00           C  
ATOM    586  CD2 PHE A 126      18.442   3.332  -8.844  1.00  0.00           C  
ATOM    587  CE1 PHE A 126      20.747   4.576  -9.852  1.00  0.00           C  
ATOM    588  CE2 PHE A 126      19.153   4.249  -8.039  1.00  0.00           C  
ATOM    589  CZ  PHE A 126      20.318   4.866  -8.544  1.00  0.00           C  
ATOM    590  N   ASN A 127      18.222  -0.719 -12.375  1.00  0.00           N  
ATOM    591  CA  ASN A 127      17.805  -1.400 -13.600  1.00  0.00           C  
ATOM    592  C   ASN A 127      17.823  -2.915 -13.469  1.00  0.00           C  
ATOM    593  O   ASN A 127      17.529  -3.632 -14.425  1.00  0.00           O  
ATOM    594  CB  ASN A 127      18.701  -0.960 -14.757  1.00  0.00           C  
ATOM    595  CG  ASN A 127      18.538   0.495 -15.084  1.00  0.00           C  
ATOM    596  ND2 ASN A 127      17.510   0.814 -15.813  1.00  0.00           N  
ATOM    597  OD1 ASN A 127      19.329   1.332 -14.667  1.00  0.00           O  
ATOM    598  N   LEU A 128      18.158  -3.405 -12.283  1.00  0.00           N  
ATOM    599  CA  LEU A 128      18.217  -4.847 -12.039  1.00  0.00           C  
ATOM    600  C   LEU A 128      17.350  -5.236 -10.848  1.00  0.00           C  
ATOM    601  O   LEU A 128      16.136  -5.396 -10.967  1.00  0.00           O  
ATOM    602  CB  LEU A 128      19.672  -5.318 -11.859  1.00  0.00           C  
ATOM    603  CG  LEU A 128      20.632  -5.148 -13.050  1.00  0.00           C  
ATOM    604  CD1 LEU A 128      22.052  -5.485 -12.616  1.00  0.00           C  
ATOM    605  CD2 LEU A 128      20.248  -6.030 -14.232  1.00  0.00           C  
ATOM    606  N   GLN A 129      17.952  -5.373  -9.677  1.00  0.00           N  
ATOM    607  CA  GLN A 129      17.246  -5.944  -8.534  1.00  0.00           C  
ATOM    608  C   GLN A 129      16.092  -5.092  -8.019  1.00  0.00           C  
ATOM    609  O   GLN A 129      15.093  -5.628  -7.560  1.00  0.00           O  
ATOM    610  CB  GLN A 129      18.239  -6.248  -7.411  1.00  0.00           C  
ATOM    611  CG  GLN A 129      19.364  -7.191  -7.842  1.00  0.00           C  
ATOM    612  CD  GLN A 129      18.860  -8.488  -8.428  1.00  0.00           C  
ATOM    613  NE2 GLN A 129      19.375  -8.860  -9.564  1.00  0.00           N  
ATOM    614  OE1 GLN A 129      17.999  -9.151  -7.861  1.00  0.00           O  
ATOM    615  N   PHE A 130      16.184  -3.778  -8.160  1.00  0.00           N  
ATOM    616  CA  PHE A 130      15.096  -2.904  -7.731  1.00  0.00           C  
ATOM    617  C   PHE A 130      14.216  -2.478  -8.895  1.00  0.00           C  
ATOM    618  O   PHE A 130      13.236  -1.781  -8.685  1.00  0.00           O  
ATOM    619  CB  PHE A 130      15.652  -1.697  -6.972  1.00  0.00           C  
ATOM    620  CG  PHE A 130      16.162  -2.052  -5.601  1.00  0.00           C  
ATOM    621  CD1 PHE A 130      17.435  -2.624  -5.423  1.00  0.00           C  
ATOM    622  CD2 PHE A 130      15.342  -1.855  -4.477  1.00  0.00           C  
ATOM    623  CE1 PHE A 130      17.868  -3.042  -4.140  1.00  0.00           C  
ATOM    624  CE2 PHE A 130      15.783  -2.220  -3.183  1.00  0.00           C  
ATOM    625  CZ  PHE A 130      17.048  -2.821  -3.015  1.00  0.00           C  
ATOM    626  N   PHE A 131      14.503  -2.929 -10.110  1.00  0.00           N  
ATOM    627  CA  PHE A 131      13.703  -2.505 -11.260  1.00  0.00           C  
ATOM    628  C   PHE A 131      12.267  -2.991 -11.134  1.00  0.00           C  
ATOM    629  O   PHE A 131      11.329  -2.204 -11.151  1.00  0.00           O  
ATOM    630  CB  PHE A 131      14.306  -3.033 -12.564  1.00  0.00           C  
ATOM    631  CG  PHE A 131      13.584  -2.569 -13.800  1.00  0.00           C  
ATOM    632  CD1 PHE A 131      13.922  -1.348 -14.406  1.00  0.00           C  
ATOM    633  CD2 PHE A 131      12.570  -3.355 -14.372  1.00  0.00           C  
ATOM    634  CE1 PHE A 131      13.242  -0.897 -15.566  1.00  0.00           C  
ATOM    635  CE2 PHE A 131      11.896  -2.931 -15.541  1.00  0.00           C  
ATOM    636  CZ  PHE A 131      12.228  -1.694 -16.138  1.00  0.00           C  
ATOM    637  N   ALA A 132      12.093  -4.292 -10.952  1.00  0.00           N  
ATOM    638  CA  ALA A 132      10.753  -4.860 -10.866  1.00  0.00           C  
ATOM    639  C   ALA A 132      10.038  -4.415  -9.588  1.00  0.00           C  
ATOM    640  O   ALA A 132       8.820  -4.315  -9.552  1.00  0.00           O  
ATOM    641  CB  ALA A 132      10.840  -6.382 -10.949  1.00  0.00           C  
ATOM    642  N   ILE A 133      10.791  -4.118  -8.538  1.00  0.00           N  
ATOM    643  CA  ILE A 133      10.165  -3.653  -7.303  1.00  0.00           C  
ATOM    644  C   ILE A 133       9.639  -2.235  -7.537  1.00  0.00           C  
ATOM    645  O   ILE A 133       8.458  -1.947  -7.330  1.00  0.00           O  
ATOM    646  CB  ILE A 133      11.144  -3.638  -6.083  1.00  0.00           C  
ATOM    647  CG1 ILE A 133      11.815  -5.013  -5.890  1.00  0.00           C  
ATOM    648  CG2 ILE A 133      10.374  -3.244  -4.800  1.00  0.00           C  
ATOM    649  CD1 ILE A 133      12.955  -5.042  -4.855  1.00  0.00           C  
ATOM    650  N   SER A 134      10.520  -1.337  -7.952  1.00  0.00           N  
ATOM    651  CA  SER A 134      10.212   0.086  -7.971  1.00  0.00           C  
ATOM    652  C   SER A 134       9.472   0.604  -9.193  1.00  0.00           C  
ATOM    653  O   SER A 134       8.809   1.626  -9.089  1.00  0.00           O  
ATOM    654  CB  SER A 134      11.492   0.887  -7.796  1.00  0.00           C  
ATOM    655  OG  SER A 134      12.110   0.556  -6.564  1.00  0.00           O  
ATOM    656  N   MET A 135       9.504  -0.091 -10.324  1.00  0.00           N  
ATOM    657  CA  MET A 135       8.661   0.315 -11.456  1.00  0.00           C  
ATOM    658  C   MET A 135       7.215   0.168 -11.026  1.00  0.00           C  
ATOM    659  O   MET A 135       6.368   1.027 -11.254  1.00  0.00           O  
ATOM    660  CB  MET A 135       8.871  -0.586 -12.678  1.00  0.00           C  
ATOM    661  CG  MET A 135      10.110  -0.284 -13.507  1.00  0.00           C  
ATOM    662  SD  MET A 135      10.070   1.327 -14.322  1.00  0.00           S  
ATOM    663  CE  MET A 135       8.732   1.138 -15.530  1.00  0.00           C  
ATOM    664  N   LEU A 136       6.944  -0.950 -10.375  1.00  0.00           N  
ATOM    665  CA  LEU A 136       5.587  -1.289  -9.989  1.00  0.00           C  
ATOM    666  C   LEU A 136       5.142  -0.501  -8.766  1.00  0.00           C  
ATOM    667  O   LEU A 136       3.973  -0.136  -8.645  1.00  0.00           O  
ATOM    668  CB  LEU A 136       5.534  -2.794  -9.751  1.00  0.00           C  
ATOM    669  CG  LEU A 136       5.847  -3.681 -10.967  1.00  0.00           C  
ATOM    670  CD1 LEU A 136       5.690  -5.131 -10.557  1.00  0.00           C  
ATOM    671  CD2 LEU A 136       4.979  -3.412 -12.194  1.00  0.00           C  
ATOM    672  N   ASP A 137       6.098  -0.159  -7.913  1.00  0.00           N  
ATOM    673  CA  ASP A 137       5.851   0.770  -6.812  1.00  0.00           C  
ATOM    674  C   ASP A 137       5.439   2.118  -7.397  1.00  0.00           C  
ATOM    675  O   ASP A 137       4.352   2.597  -7.108  1.00  0.00           O  
ATOM    676  CB  ASP A 137       7.118   0.930  -5.964  1.00  0.00           C  
ATOM    677  CG  ASP A 137       6.924   1.821  -4.753  1.00  0.00           C  
ATOM    678  OD1 ASP A 137       5.831   1.843  -4.144  1.00  0.00           O  
ATOM    679  OD2 ASP A 137       7.917   2.459  -4.341  1.00  0.00           O1-
ATOM    680  N   ALA A 138       6.242   2.683  -8.291  1.00  0.00           N  
ATOM    681  CA  ALA A 138       5.949   3.987  -8.883  1.00  0.00           C  
ATOM    682  C   ALA A 138       4.588   4.020  -9.586  1.00  0.00           C  
ATOM    683  O   ALA A 138       3.819   4.966  -9.414  1.00  0.00           O  
ATOM    684  CB  ALA A 138       7.071   4.362  -9.862  1.00  0.00           C  
ATOM    685  N   CYS A 139       4.261   2.968 -10.326  1.00  0.00           N  
ATOM    686  CA  CYS A 139       2.965   2.900 -10.999  1.00  0.00           C  
ATOM    687  C   CYS A 139       1.817   2.935  -9.994  1.00  0.00           C  
ATOM    688  O   CYS A 139       0.843   3.678 -10.163  1.00  0.00           O  
ATOM    689  CB  CYS A 139       2.851   1.612 -11.819  1.00  0.00           C  
ATOM    690  SG  CYS A 139       3.983   1.508 -13.223  1.00  0.00           S  
ATOM    691  N   SER A 140       1.933   2.139  -8.940  1.00  0.00           N  
ATOM    692  CA  SER A 140       0.869   2.042  -7.946  1.00  0.00           C  
ATOM    693  C   SER A 140       0.722   3.316  -7.119  1.00  0.00           C  
ATOM    694  O   SER A 140      -0.384   3.647  -6.698  1.00  0.00           O  
ATOM    695  CB  SER A 140       1.119   0.848  -7.026  1.00  0.00           C  
ATOM    696  OG  SER A 140       2.237   1.038  -6.173  1.00  0.00           O  
ATOM    697  N   VAL A 141       1.812   4.041  -6.904  1.00  0.00           N  
ATOM    698  CA  VAL A 141       1.787   5.302  -6.157  1.00  0.00           C  
ATOM    699  C   VAL A 141       1.035   6.375  -6.944  1.00  0.00           C  
ATOM    700  O   VAL A 141       0.212   7.091  -6.369  1.00  0.00           O  
ATOM    701  CB  VAL A 141       3.244   5.748  -5.816  1.00  0.00           C  
ATOM    702  CG1 VAL A 141       3.316   7.161  -5.247  1.00  0.00           C  
ATOM    703  CG2 VAL A 141       3.858   4.796  -4.783  1.00  0.00           C  
ATOM    704  N   ILE A 142       1.239   6.462  -8.254  1.00  0.00           N  
ATOM    705  CA  ILE A 142       0.501   7.451  -9.052  1.00  0.00           C  
ATOM    706  C   ILE A 142      -0.984   7.116  -8.963  1.00  0.00           C  
ATOM    707  O   ILE A 142      -1.825   7.972  -8.688  1.00  0.00           O  
ATOM    708  CB  ILE A 142       0.911   7.460 -10.560  1.00  0.00           C  
ATOM    709  CG1 ILE A 142       2.395   7.822 -10.741  1.00  0.00           C  
ATOM    710  CG2 ILE A 142       0.050   8.467 -11.358  1.00  0.00           C  
ATOM    711  CD1 ILE A 142       2.962   7.516 -12.140  1.00  0.00           C  
ATOM    712  N   LEU A 143      -1.309   5.848  -9.162  1.00  0.00           N  
ATOM    713  CA  LEU A 143      -2.703   5.420  -9.191  1.00  0.00           C  
ATOM    714  C   LEU A 143      -3.385   5.579  -7.835  1.00  0.00           C  
ATOM    715  O   LEU A 143      -4.568   5.903  -7.777  1.00  0.00           O  
ATOM    716  CB  LEU A 143      -2.771   3.972  -9.671  1.00  0.00           C  
ATOM    717  CG  LEU A 143      -2.468   3.758 -11.161  1.00  0.00           C  
ATOM    718  CD1 LEU A 143      -2.119   2.309 -11.424  1.00  0.00           C  
ATOM    719  CD2 LEU A 143      -3.645   4.153 -12.048  1.00  0.00           C  
ATOM    720  N   ALA A 144      -2.649   5.433  -6.743  1.00  0.00           N  
ATOM    721  CA  ALA A 144      -3.221   5.672  -5.423  1.00  0.00           C  
ATOM    722  C   ALA A 144      -3.695   7.117  -5.313  1.00  0.00           C  
ATOM    723  O   ALA A 144      -4.812   7.383  -4.876  1.00  0.00           O  
ATOM    724  CB  ALA A 144      -2.190   5.382  -4.341  1.00  0.00           C  
ATOM    725  N   PHE A 145      -2.862   8.057  -5.735  1.00  0.00           N  
ATOM    726  CA  PHE A 145      -3.240   9.461  -5.640  1.00  0.00           C  
ATOM    727  C   PHE A 145      -4.269   9.863  -6.679  1.00  0.00           C  
ATOM    728  O   PHE A 145      -5.042  10.779  -6.431  1.00  0.00           O  
ATOM    729  CB  PHE A 145      -2.012  10.364  -5.685  1.00  0.00           C  
ATOM    730  CG  PHE A 145      -1.081  10.138  -4.529  1.00  0.00           C  
ATOM    731  CD1 PHE A 145       0.263   9.816  -4.750  1.00  0.00           C  
ATOM    732  CD2 PHE A 145      -1.556  10.202  -3.206  1.00  0.00           C  
ATOM    733  CE1 PHE A 145       1.136   9.564  -3.667  1.00  0.00           C  
ATOM    734  CE2 PHE A 145      -0.707   9.893  -2.120  1.00  0.00           C  
ATOM    735  CZ  PHE A 145       0.644   9.590  -2.350  1.00  0.00           C  
ATOM    736  N   ILE A 146      -4.368   9.159  -7.798  1.00  0.00           N  
ATOM    737  CA  ILE A 146      -5.510   9.365  -8.692  1.00  0.00           C  
ATOM    738  C   ILE A 146      -6.764   8.937  -7.930  1.00  0.00           C  
ATOM    739  O   ILE A 146      -7.730   9.689  -7.865  1.00  0.00           O  
ATOM    740  CB  ILE A 146      -5.376   8.615 -10.054  1.00  0.00           C  
ATOM    741  CG1 ILE A 146      -4.187   9.187 -10.855  1.00  0.00           C  
ATOM    742  CG2 ILE A 146      -6.681   8.759 -10.881  1.00  0.00           C  
ATOM    743  CD1 ILE A 146      -3.781   8.406 -12.112  1.00  0.00           C  
ATOM    744  N   GLY A 147      -6.757   7.774  -7.293  1.00  0.00           N  
ATOM    745  CA  GLY A 147      -7.934   7.330  -6.561  1.00  0.00           C  
ATOM    746  C   GLY A 147      -8.343   8.247  -5.422  1.00  0.00           C  
ATOM    747  O   GLY A 147      -9.527   8.518  -5.230  1.00  0.00           O  
ATOM    748  N   LEU A 148      -7.364   8.764  -4.694  1.00  0.00           N  
ATOM    749  CA  LEU A 148      -7.604   9.691  -3.584  1.00  0.00           C  
ATOM    750  C   LEU A 148      -8.054  11.076  -4.058  1.00  0.00           C  
ATOM    751  O   LEU A 148      -8.839  11.739  -3.389  1.00  0.00           O  
ATOM    752  CB  LEU A 148      -6.328   9.791  -2.736  1.00  0.00           C  
ATOM    753  CG  LEU A 148      -6.009   8.513  -1.936  1.00  0.00           C  
ATOM    754  CD1 LEU A 148      -4.532   8.403  -1.580  1.00  0.00           C  
ATOM    755  CD2 LEU A 148      -6.852   8.435  -0.661  1.00  0.00           C  
ATOM    756  N   THR A 149      -7.628  11.504  -5.236  1.00  0.00           N  
ATOM    757  CA  THR A 149      -8.194  12.707  -5.851  1.00  0.00           C  
ATOM    758  C   THR A 149      -9.652  12.467  -6.226  1.00  0.00           C  
ATOM    759  O   THR A 149     -10.507  13.329  -5.996  1.00  0.00           O  
ATOM    760  CB  THR A 149      -7.399  13.098  -7.119  1.00  0.00           C  
ATOM    761  CG2 THR A 149      -7.992  14.256  -7.866  1.00  0.00           C  
ATOM    762  OG1 THR A 149      -6.088  13.514  -6.734  1.00  0.00           O  
ATOM    763  N   ARG A 150      -9.953  11.301  -6.786  1.00  0.00           N  
ATOM    764  CA  ARG A 150     -11.317  11.004  -7.234  1.00  0.00           C  
ATOM    765  C   ARG A 150     -12.304  10.942  -6.071  1.00  0.00           C  
ATOM    766  O   ARG A 150     -13.423  11.433  -6.207  1.00  0.00           O  
ATOM    767  CB  ARG A 150     -11.369   9.689  -8.036  1.00  0.00           C  
ATOM    768  CG  ARG A 150     -10.636   9.676  -9.391  1.00  0.00           C  
ATOM    769  CD  ARG A 150     -11.331  10.523 -10.436  1.00  0.00           C  
ATOM    770  NE  ARG A 150     -10.619  10.576 -11.723  1.00  0.00           N  
ATOM    771  CZ  ARG A 150     -10.914  11.380 -12.738  1.00  0.00           C  
ATOM    772  NH1 ARG A 150     -11.910  12.223 -12.738  1.00  0.00           N1+
ATOM    773  NH2 ARG A 150     -10.164  11.355 -13.799  1.00  0.00           N  
ATOM    774  N   THR A 151     -11.932  10.349  -4.946  1.00  0.00           N  
ATOM    775  CA  THR A 151     -12.870  10.202  -3.829  1.00  0.00           C  
ATOM    776  C   THR A 151     -12.146  10.119  -2.488  1.00  0.00           C  
ATOM    777  O   THR A 151     -10.938   9.915  -2.435  1.00  0.00           O  
ATOM    778  CB  THR A 151     -13.745   8.943  -4.051  1.00  0.00           C  
ATOM    779  CG2 THR A 151     -12.991   7.661  -3.828  1.00  0.00           C  
ATOM    780  OG1 THR A 151     -14.866   8.951  -3.167  1.00  0.00           O  
ATOM    781  N   THR A 152     -12.874  10.317  -1.401  1.00  0.00           N  
ATOM    782  CA  THR A 152     -12.315  10.241  -0.054  1.00  0.00           C  
ATOM    783  C   THR A 152     -11.765   8.844   0.266  1.00  0.00           C  
ATOM    784  O   THR A 152     -12.266   7.807  -0.183  1.00  0.00           O  
ATOM    785  CB  THR A 152     -13.374  10.728   0.962  1.00  0.00           C  
ATOM    786  CG2 THR A 152     -12.838  10.859   2.360  1.00  0.00           C  
ATOM    787  OG1 THR A 152     -13.785  12.049   0.600  1.00  0.00           O  
ATOM    788  N   GLY A 153     -10.684   8.826   1.037  1.00  0.00           N  
ATOM    789  CA  GLY A 153      -9.930   7.609   1.279  1.00  0.00           C  
ATOM    790  C   GLY A 153     -10.577   6.507   2.094  1.00  0.00           C  
ATOM    791  O   GLY A 153     -10.002   5.436   2.213  1.00  0.00           O  
ATOM    792  N   ASN A 154     -11.784   6.714   2.600  1.00  0.00           N  
ATOM    793  CA  ASN A 154     -12.533   5.650   3.269  1.00  0.00           C  
ATOM    794  C   ASN A 154     -12.874   4.556   2.267  1.00  0.00           C  
ATOM    795  O   ASN A 154     -12.872   3.378   2.612  1.00  0.00           O  
ATOM    796  CB  ASN A 154     -13.844   6.170   3.884  1.00  0.00           C  
ATOM    797  CG  ASN A 154     -14.764   6.817   2.874  1.00  0.00           C  
ATOM    798  ND2 ASN A 154     -15.989   6.399   2.830  1.00  0.00           N  
ATOM    799  OD1 ASN A 154     -14.361   7.704   2.140  1.00  0.00           O  
ATOM    800  N   ILE A 155     -13.154   4.934   1.026  1.00  0.00           N  
ATOM    801  CA  ILE A 155     -13.475   3.936   0.010  1.00  0.00           C  
ATOM    802  C   ILE A 155     -12.151   3.296  -0.383  1.00  0.00           C  
ATOM    803  O   ILE A 155     -12.008   2.076  -0.450  1.00  0.00           O  
ATOM    804  CB  ILE A 155     -14.157   4.544  -1.255  1.00  0.00           C  
ATOM    805  CG1 ILE A 155     -15.357   5.421  -0.846  1.00  0.00           C  
ATOM    806  CG2 ILE A 155     -14.588   3.402  -2.214  1.00  0.00           C  
ATOM    807  CD1 ILE A 155     -16.111   6.094  -2.002  1.00  0.00           C  
ATOM    808  N   GLN A 156     -11.161   4.152  -0.603  1.00  0.00           N  
ATOM    809  CA  GLN A 156      -9.857   3.714  -1.085  1.00  0.00           C  
ATOM    810  C   GLN A 156      -9.200   2.678  -0.183  1.00  0.00           C  
ATOM    811  O   GLN A 156      -8.664   1.700  -0.693  1.00  0.00           O  
ATOM    812  CB  GLN A 156      -8.945   4.934  -1.277  1.00  0.00           C  
ATOM    813  CG  GLN A 156      -7.570   4.667  -1.903  1.00  0.00           C  
ATOM    814  CD  GLN A 156      -6.521   4.189  -0.914  1.00  0.00           C  
ATOM    815  NE2 GLN A 156      -5.576   3.420  -1.388  1.00  0.00           N  
ATOM    816  OE1 GLN A 156      -6.557   4.518   0.260  1.00  0.00           O  
ATOM    817  N   SER A 157      -9.266   2.848   1.130  1.00  0.00           N  
ATOM    818  CA  SER A 157      -8.615   1.912   2.040  1.00  0.00           C  
ATOM    819  C   SER A 157      -9.351   0.587   2.179  1.00  0.00           C  
ATOM    820  O   SER A 157      -8.795  -0.377   2.695  1.00  0.00           O  
ATOM    821  CB  SER A 157      -8.459   2.540   3.423  1.00  0.00           C  
ATOM    822  OG  SER A 157      -9.710   2.712   4.068  1.00  0.00           O  
ATOM    823  N   PHE A 158     -10.597   0.518   1.731  1.00  0.00           N  
ATOM    824  CA  PHE A 158     -11.367  -0.715   1.865  1.00  0.00           C  
ATOM    825  C   PHE A 158     -11.303  -1.589   0.613  1.00  0.00           C  
ATOM    826  O   PHE A 158     -11.285  -2.810   0.714  1.00  0.00           O  
ATOM    827  CB  PHE A 158     -12.809  -0.402   2.253  1.00  0.00           C  
ATOM    828  CG  PHE A 158     -13.359  -1.346   3.290  1.00  0.00           C  
ATOM    829  CD1 PHE A 158     -13.662  -0.884   4.584  1.00  0.00           C  
ATOM    830  CD2 PHE A 158     -13.547  -2.706   2.992  1.00  0.00           C  
ATOM    831  CE1 PHE A 158     -14.162  -1.770   5.572  1.00  0.00           C  
ATOM    832  CE2 PHE A 158     -14.006  -3.606   3.972  1.00  0.00           C  
ATOM    833  CZ  PHE A 158     -14.323  -3.140   5.267  1.00  0.00           C  
ATOM    834  N   VAL A 159     -11.138  -0.984  -0.559  1.00  0.00           N  
ATOM    835  CA  VAL A 159     -10.937  -1.739  -1.812  1.00  0.00           C  
ATOM    836  C   VAL A 159      -9.642  -2.562  -1.716  1.00  0.00           C  
ATOM    837  O   VAL A 159      -9.465  -3.604  -2.346  1.00  0.00           O  
ATOM    838  CB  VAL A 159     -10.924  -0.771  -3.042  1.00  0.00           C  
ATOM    839  CG1 VAL A 159     -10.623  -1.495  -4.369  1.00  0.00           C  
ATOM    840  CG2 VAL A 159     -12.287  -0.064  -3.180  1.00  0.00           C  
ATOM    841  N   LEU A 160      -8.758  -2.159  -0.817  1.00  0.00           N  
ATOM    842  CA  LEU A 160      -7.527  -2.896  -0.565  1.00  0.00           C  
ATOM    843  C   LEU A 160      -7.692  -4.303   0.024  1.00  0.00           C  
ATOM    844  O   LEU A 160      -6.705  -5.027   0.092  1.00  0.00           O  
ATOM    845  CB  LEU A 160      -6.643  -2.098   0.390  1.00  0.00           C  
ATOM    846  CG  LEU A 160      -6.267  -0.647   0.083  1.00  0.00           C  
ATOM    847  CD1 LEU A 160      -5.441  -0.092   1.236  1.00  0.00           C  
ATOM    848  CD2 LEU A 160      -5.519  -0.488  -1.232  1.00  0.00           C  
ATOM    849  N   GLN A 161      -8.889  -4.751   0.390  1.00  0.00           N  
ATOM    850  CA  GLN A 161      -9.057  -6.142   0.845  1.00  0.00           C  
ATOM    851  C   GLN A 161      -8.765  -7.113  -0.302  1.00  0.00           C  
ATOM    852  O   GLN A 161      -8.298  -8.238  -0.096  1.00  0.00           O  
ATOM    853  CB  GLN A 161     -10.472  -6.410   1.373  1.00  0.00           C  
ATOM    854  CG  GLN A 161     -10.870  -5.609   2.606  1.00  0.00           C  
ATOM    855  CD  GLN A 161      -9.984  -5.870   3.797  1.00  0.00           C  
ATOM    856  NE2 GLN A 161      -9.329  -4.845   4.264  1.00  0.00           N  
ATOM    857  OE1 GLN A 161      -9.892  -6.979   4.308  1.00  0.00           O  
ATOM    858  N   LEU A 162      -8.955  -6.640  -1.527  1.00  0.00           N  
ATOM    859  CA  LEU A 162      -8.640  -7.406  -2.731  1.00  0.00           C  
ATOM    860  C   LEU A 162      -7.134  -7.622  -2.925  1.00  0.00           C  
ATOM    861  O   LEU A 162      -6.705  -8.415  -3.766  1.00  0.00           O  
ATOM    862  CB  LEU A 162      -9.233  -6.664  -3.930  1.00  0.00           C  
ATOM    863  CG  LEU A 162      -9.415  -7.368  -5.282  1.00  0.00           C  
ATOM    864  CD1 LEU A 162     -10.416  -8.514  -5.198  1.00  0.00           C  
ATOM    865  CD2 LEU A 162      -9.886  -6.355  -6.322  1.00  0.00           C  
ATOM    866  N   SER A 163      -6.309  -6.970  -2.116  1.00  0.00           N  
ATOM    867  CA  SER A 163      -4.870  -7.207  -2.179  1.00  0.00           C  
ATOM    868  C   SER A 163      -4.545  -8.639  -1.797  1.00  0.00           C  
ATOM    869  O   SER A 163      -3.578  -9.185  -2.307  1.00  0.00           O  
ATOM    870  CB  SER A 163      -4.088  -6.283  -1.245  1.00  0.00           C  
ATOM    871  OG  SER A 163      -4.405  -6.518   0.114  1.00  0.00           O  
ATOM    872  N   ILE A 164      -5.343  -9.270  -0.943  1.00  0.00           N  
ATOM    873  CA  ILE A 164      -5.068 -10.655  -0.563  1.00  0.00           C  
ATOM    874  C   ILE A 164      -5.209 -11.591  -1.766  1.00  0.00           C  
ATOM    875  O   ILE A 164      -4.205 -12.204  -2.130  1.00  0.00           O  
ATOM    876  CB  ILE A 164      -5.872 -11.106   0.693  1.00  0.00           C  
ATOM    877  CG1 ILE A 164      -5.287 -10.388   1.921  1.00  0.00           C  
ATOM    878  CG2 ILE A 164      -5.823 -12.642   0.874  1.00  0.00           C  
ATOM    879  CD1 ILE A 164      -6.064 -10.566   3.217  1.00  0.00           C  
ATOM    880  N   PRO A 165      -6.386 -11.707  -2.423  1.00  0.00           N  
ATOM    881  CA  PRO A 165      -6.320 -12.634  -3.564  1.00  0.00           C  
ATOM    882  C   PRO A 165      -5.325 -12.291  -4.675  1.00  0.00           C  
ATOM    883  O   PRO A 165      -4.748 -13.199  -5.275  1.00  0.00           O  
ATOM    884  CB  PRO A 165      -7.749 -12.606  -4.116  1.00  0.00           C  
ATOM    885  CG  PRO A 165      -8.578 -12.223  -2.960  1.00  0.00           C  
ATOM    886  CD  PRO A 165      -7.758 -11.185  -2.269  1.00  0.00           C  
ATOM    887  N   ILE A 166      -5.082 -11.015  -4.946  1.00  0.00           N  
ATOM    888  CA  ILE A 166      -4.119 -10.634  -5.985  1.00  0.00           C  
ATOM    889  C   ILE A 166      -2.686 -10.997  -5.556  1.00  0.00           C  
ATOM    890  O   ILE A 166      -1.922 -11.583  -6.327  1.00  0.00           O  
ATOM    891  CB  ILE A 166      -4.260  -9.114  -6.328  1.00  0.00           C  
ATOM    892  CG1 ILE A 166      -5.659  -8.835  -6.921  1.00  0.00           C  
ATOM    893  CG2 ILE A 166      -3.200  -8.658  -7.349  1.00  0.00           C  
ATOM    894  CD1 ILE A 166      -6.015  -7.353  -7.138  1.00  0.00           C  
ATOM    895  N   ASN A 167      -2.295 -10.699  -4.325  1.00  0.00           N  
ATOM    896  CA  ASN A 167      -0.946 -11.038  -3.868  1.00  0.00           C  
ATOM    897  C   ASN A 167      -0.749 -12.530  -3.731  1.00  0.00           C  
ATOM    898  O   ASN A 167       0.271 -13.054  -4.166  1.00  0.00           O  
ATOM    899  CB  ASN A 167      -0.652 -10.402  -2.512  1.00  0.00           C  
ATOM    900  CG  ASN A 167       0.661 -10.857  -1.932  1.00  0.00           C  
ATOM    901  ND2 ASN A 167       1.751 -10.560  -2.590  1.00  0.00           N  
ATOM    902  OD1 ASN A 167       0.688 -11.468  -0.879  1.00  0.00           O  
ATOM    903  N   MET A 168      -1.733 -13.217  -3.172  1.00  0.00           N  
ATOM    904  CA  MET A 168      -1.621 -14.656  -2.991  1.00  0.00           C  
ATOM    905  C   MET A 168      -1.544 -15.314  -4.355  1.00  0.00           C  
ATOM    906  O   MET A 168      -0.803 -16.275  -4.504  1.00  0.00           O  
ATOM    907  CB  MET A 168      -2.796 -15.208  -2.184  1.00  0.00           C  
ATOM    908  CG  MET A 168      -2.802 -14.740  -0.732  1.00  0.00           C  
ATOM    909  SD  MET A 168      -1.458 -15.413   0.248  1.00  0.00           S  
ATOM    910  CE  MET A 168      -2.043 -17.071   0.594  1.00  0.00           C  
ATOM    911  N   PHE A 169      -2.211 -14.768  -5.367  1.00  0.00           N  
ATOM    912  CA  PHE A 169      -2.083 -15.318  -6.714  1.00  0.00           C  
ATOM    913  C   PHE A 169      -0.644 -15.242  -7.190  1.00  0.00           C  
ATOM    914  O   PHE A 169      -0.122 -16.233  -7.690  1.00  0.00           O  
ATOM    915  CB  PHE A 169      -2.986 -14.600  -7.720  1.00  0.00           C  
ATOM    916  CG  PHE A 169      -2.811 -15.093  -9.130  1.00  0.00           C  
ATOM    917  CD1 PHE A 169      -3.456 -16.263  -9.566  1.00  0.00           C  
ATOM    918  CD2 PHE A 169      -1.975 -14.399 -10.025  1.00  0.00           C  
ATOM    919  CE1 PHE A 169      -3.248 -16.756 -10.881  1.00  0.00           C  
ATOM    920  CE2 PHE A 169      -1.765 -14.872 -11.342  1.00  0.00           C  
ATOM    921  CZ  PHE A 169      -2.395 -16.060 -11.768  1.00  0.00           C  
ATOM    922  N   PHE A 170       0.025 -14.111  -7.019  1.00  0.00           N  
ATOM    923  CA  PHE A 170       1.415 -14.012  -7.459  1.00  0.00           C  
ATOM    924  C   PHE A 170       2.354 -14.877  -6.631  1.00  0.00           C  
ATOM    925  O   PHE A 170       3.259 -15.506  -7.178  1.00  0.00           O  
ATOM    926  CB  PHE A 170       1.898 -12.564  -7.433  1.00  0.00           C  
ATOM    927  CG  PHE A 170       1.164 -11.673  -8.393  1.00  0.00           C  
ATOM    928  CD1 PHE A 170       1.062 -12.026  -9.753  1.00  0.00           C  
ATOM    929  CD2 PHE A 170       0.584 -10.472  -7.954  1.00  0.00           C  
ATOM    930  CE1 PHE A 170       0.401 -11.185 -10.668  1.00  0.00           C  
ATOM    931  CE2 PHE A 170      -0.068  -9.610  -8.870  1.00  0.00           C  
ATOM    932  CZ  PHE A 170      -0.157  -9.972 -10.230  1.00  0.00           C  
ATOM    933  N   CYS A 171       2.121 -14.970  -5.330  1.00  0.00           N  
ATOM    934  CA  CYS A 171       2.934 -15.845  -4.495  1.00  0.00           C  
ATOM    935  C   CYS A 171       2.762 -17.294  -4.946  1.00  0.00           C  
ATOM    936  O   CYS A 171       3.734 -18.008  -5.142  1.00  0.00           O  
ATOM    937  CB  CYS A 171       2.525 -15.705  -3.027  1.00  0.00           C  
ATOM    938  SG  CYS A 171       2.771 -14.058  -2.328  1.00  0.00           S  
ATOM    939  N   PHE A 172       1.526 -17.716  -5.165  1.00  0.00           N  
ATOM    940  CA  PHE A 172       1.235 -19.085  -5.585  1.00  0.00           C  
ATOM    941  C   PHE A 172       1.762 -19.355  -6.984  1.00  0.00           C  
ATOM    942  O   PHE A 172       2.169 -20.468  -7.278  1.00  0.00           O  
ATOM    943  CB  PHE A 172      -0.276 -19.343  -5.595  1.00  0.00           C  
ATOM    944  CG  PHE A 172      -0.861 -19.724  -4.256  1.00  0.00           C  
ATOM    945  CD1 PHE A 172      -0.457 -19.113  -3.050  1.00  0.00           C  
ATOM    946  CD2 PHE A 172      -1.835 -20.738  -4.205  1.00  0.00           C  
ATOM    947  CE1 PHE A 172      -0.992 -19.531  -1.813  1.00  0.00           C  
ATOM    948  CE2 PHE A 172      -2.400 -21.141  -2.976  1.00  0.00           C  
ATOM    949  CZ  PHE A 172      -1.973 -20.538  -1.777  1.00  0.00           C  
ATOM    950  N   LEU A 173       1.773 -18.351  -7.847  1.00  0.00           N  
ATOM    951  CA  LEU A 173       2.255 -18.521  -9.214  1.00  0.00           C  
ATOM    952  C   LEU A 173       3.755 -18.787  -9.227  1.00  0.00           C  
ATOM    953  O   LEU A 173       4.239 -19.672  -9.935  1.00  0.00           O  
ATOM    954  CB  LEU A 173       1.949 -17.250 -10.013  1.00  0.00           C  
ATOM    955  CG  LEU A 173       2.240 -17.234 -11.517  1.00  0.00           C  
ATOM    956  CD1 LEU A 173       1.346 -18.214 -12.272  1.00  0.00           C  
ATOM    957  CD2 LEU A 173       2.017 -15.818 -12.032  1.00  0.00           C  
ATOM    958  N   ILE A 174       4.493 -18.027  -8.431  1.00  0.00           N  
ATOM    959  CA  ILE A 174       5.949 -18.152  -8.369  1.00  0.00           C  
ATOM    960  C   ILE A 174       6.337 -19.422  -7.611  1.00  0.00           C  
ATOM    961  O   ILE A 174       7.224 -20.166  -8.041  1.00  0.00           O  
ATOM    962  CB  ILE A 174       6.564 -16.872  -7.722  1.00  0.00           C  
ATOM    963  CG1 ILE A 174       6.322 -15.671  -8.667  1.00  0.00           C  
ATOM    964  CG2 ILE A 174       8.077 -17.050  -7.443  1.00  0.00           C  
ATOM    965  CD1 ILE A 174       6.541 -14.282  -8.070  1.00  0.00           C  
ATOM    966  N   LEU A 175       5.656 -19.705  -6.508  1.00  0.00           N  
ATOM    967  CA  LEU A 175       5.966 -20.868  -5.670  1.00  0.00           C  
ATOM    968  C   LEU A 175       5.340 -22.169  -6.162  1.00  0.00           C  
ATOM    969  O   LEU A 175       5.605 -23.229  -5.597  1.00  0.00           O  
ATOM    970  CB  LEU A 175       5.527 -20.604  -4.226  1.00  0.00           C  
ATOM    971  CG  LEU A 175       6.231 -19.441  -3.506  1.00  0.00           C  
ATOM    972  CD1 LEU A 175       5.545 -19.156  -2.179  1.00  0.00           C  
ATOM    973  CD2 LEU A 175       7.712 -19.725  -3.268  1.00  0.00           C  
ATOM    974  N   ARG A 176       4.553 -22.074  -7.230  1.00  0.00           N  
ATOM    975  CA  ARG A 176       3.907 -23.211  -7.906  1.00  0.00           C  
ATOM    976  C   ARG A 176       2.952 -23.953  -6.976  1.00  0.00           C  
ATOM    977  O   ARG A 176       2.942 -25.181  -6.899  1.00  0.00           O  
ATOM    978  CB  ARG A 176       4.957 -24.149  -8.518  1.00  0.00           C  
ATOM    979  CG  ARG A 176       5.929 -23.437  -9.460  1.00  0.00           C  
ATOM    980  CD  ARG A 176       7.056 -24.356  -9.890  1.00  0.00           C  
ATOM    981  NE  ARG A 176       7.932 -24.679  -8.751  1.00  0.00           N  
ATOM    982  CZ  ARG A 176       9.013 -24.014  -8.366  1.00  0.00           C  
ATOM    983  NH1 ARG A 176       9.481 -22.961  -8.975  1.00  0.00           N1+
ATOM    984  NH2 ARG A 176       9.666 -24.418  -7.315  1.00  0.00           N  
ATOM    985  N   TYR A 177       2.143 -23.183  -6.267  1.00  0.00           N  
ATOM    986  CA  TYR A 177       1.127 -23.711  -5.355  1.00  0.00           C  
ATOM    987  C   TYR A 177      -0.209 -23.656  -6.091  1.00  0.00           C  
ATOM    988  O   TYR A 177      -0.323 -22.958  -7.103  1.00  0.00           O  
ATOM    989  CB  TYR A 177       1.029 -22.859  -4.086  1.00  0.00           C  
ATOM    990  CG  TYR A 177       2.219 -22.850  -3.144  1.00  0.00           C  
ATOM    991  CD1 TYR A 177       2.251 -21.914  -2.088  1.00  0.00           C  
ATOM    992  CD2 TYR A 177       3.294 -23.766  -3.258  1.00  0.00           C  
ATOM    993  CE1 TYR A 177       3.334 -21.882  -1.172  1.00  0.00           C  
ATOM    994  CE2 TYR A 177       4.384 -23.720  -2.349  1.00  0.00           C  
ATOM    995  CZ  TYR A 177       4.393 -22.774  -1.324  1.00  0.00           C  
ATOM    996  OH  TYR A 177       5.456 -22.700  -0.464  1.00  0.00           O  
ATOM    997  N   ARG A 178      -1.218 -24.364  -5.598  1.00  0.00           N  
ATOM    998  CA  ARG A 178      -2.553 -24.407  -6.210  1.00  0.00           C  
ATOM    999  C   ARG A 178      -3.627 -24.121  -5.174  1.00  0.00           C  
ATOM   1000  O   ARG A 178      -3.390 -24.258  -3.973  1.00  0.00           O  
ATOM   1001  CB  ARG A 178      -2.819 -25.784  -6.825  1.00  0.00           C  
ATOM   1002  CG  ARG A 178      -1.855 -26.170  -7.933  1.00  0.00           C  
ATOM   1003  CD  ARG A 178      -2.342 -27.425  -8.635  1.00  0.00           C  
ATOM   1004  NE  ARG A 178      -1.419 -27.869  -9.688  1.00  0.00           N  
ATOM   1005  CZ  ARG A 178      -1.366 -27.411 -10.932  1.00  0.00           C  
ATOM   1006  NH1 ARG A 178      -2.110 -26.436 -11.392  1.00  0.00           N1+
ATOM   1007  NH2 ARG A 178      -0.540 -27.971 -11.765  1.00  0.00           N  
ATOM   1008  N   TYR A 179      -4.810 -23.753  -5.639  1.00  0.00           N  
ATOM   1009  CA  TYR A 179      -5.919 -23.389  -4.766  1.00  0.00           C  
ATOM   1010  C   TYR A 179      -6.962 -24.482  -4.639  1.00  0.00           C  
ATOM   1011  O   TYR A 179      -7.062 -25.389  -5.466  1.00  0.00           O  
ATOM   1012  CB  TYR A 179      -6.607 -22.146  -5.316  1.00  0.00           C  
ATOM   1013  CG  TYR A 179      -5.763 -20.913  -5.181  1.00  0.00           C  
ATOM   1014  CD1 TYR A 179      -5.012 -20.413  -6.265  1.00  0.00           C  
ATOM   1015  CD2 TYR A 179      -5.723 -20.225  -3.955  1.00  0.00           C  
ATOM   1016  CE1 TYR A 179      -4.281 -19.204  -6.134  1.00  0.00           C  
ATOM   1017  CE2 TYR A 179      -5.012 -19.026  -3.827  1.00  0.00           C  
ATOM   1018  CZ  TYR A 179      -4.327 -18.513  -4.923  1.00  0.00           C  
ATOM   1019  OH  TYR A 179      -3.734 -17.303  -4.780  1.00  0.00           O  
ATOM   1020  N   HIS A 180      -7.750 -24.371  -3.586  1.00  0.00           N  
ATOM   1021  CA  HIS A 180      -8.826 -25.297  -3.271  1.00  0.00           C  
ATOM   1022  C   HIS A 180     -10.124 -24.692  -3.772  1.00  0.00           C  
ATOM   1023  O   HIS A 180     -10.203 -23.471  -3.910  1.00  0.00           O  
ATOM   1024  CB  HIS A 180      -8.890 -25.422  -1.753  1.00  0.00           C  
ATOM   1025  CG  HIS A 180      -7.599 -25.865  -1.142  1.00  0.00           C  
ATOM   1026  CD2 HIS A 180      -6.643 -25.149  -0.487  1.00  0.00           C  
ATOM   1027  ND1 HIS A 180      -7.173 -27.175  -1.183  1.00  0.00           N  
ATOM   1028  CE1 HIS A 180      -5.955 -27.187  -0.562  1.00  0.00           C  
ATOM   1029  NE2 HIS A 180      -5.600 -25.957  -0.116  1.00  0.00           N  
ATOM   1030  N   LEU A 181     -11.158 -25.502  -3.958  1.00  0.00           N  
ATOM   1031  CA  LEU A 181     -12.483 -25.001  -4.334  1.00  0.00           C  
ATOM   1032  C   LEU A 181     -12.961 -23.971  -3.317  1.00  0.00           C  
ATOM   1033  O   LEU A 181     -13.493 -22.934  -3.690  1.00  0.00           O  
ATOM   1034  CB  LEU A 181     -13.489 -26.158  -4.404  1.00  0.00           C  
ATOM   1035  CG  LEU A 181     -14.946 -25.807  -4.752  1.00  0.00           C  
ATOM   1036  CD1 LEU A 181     -15.089 -25.239  -6.157  1.00  0.00           C  
ATOM   1037  CD2 LEU A 181     -15.827 -27.041  -4.609  1.00  0.00           C  
ATOM   1038  N   TYR A 182     -12.692 -24.212  -2.042  1.00  0.00           N  
ATOM   1039  CA  TYR A 182     -13.056 -23.272  -0.982  1.00  0.00           C  
ATOM   1040  C   TYR A 182     -12.482 -21.861  -1.153  1.00  0.00           C  
ATOM   1041  O   TYR A 182     -13.153 -20.879  -0.847  1.00  0.00           O  
ATOM   1042  CB  TYR A 182     -12.618 -23.842   0.366  1.00  0.00           C  
ATOM   1043  CG  TYR A 182     -13.269 -23.141   1.539  1.00  0.00           C  
ATOM   1044  CD1 TYR A 182     -14.545 -23.529   1.990  1.00  0.00           C  
ATOM   1045  CD2 TYR A 182     -12.619 -22.081   2.201  1.00  0.00           C  
ATOM   1046  CE1 TYR A 182     -15.148 -22.892   3.108  1.00  0.00           C  
ATOM   1047  CE2 TYR A 182     -13.202 -21.466   3.335  1.00  0.00           C  
ATOM   1048  CZ  TYR A 182     -14.457 -21.881   3.782  1.00  0.00           C  
ATOM   1049  OH  TYR A 182     -15.007 -21.287   4.889  1.00  0.00           O  
ATOM   1050  N   ASN A 183     -11.279 -21.729  -1.702  1.00  0.00           N  
ATOM   1051  CA  ASN A 183     -10.708 -20.399  -1.940  1.00  0.00           C  
ATOM   1052  C   ASN A 183     -11.573 -19.677  -2.966  1.00  0.00           C  
ATOM   1053  O   ASN A 183     -11.957 -18.525  -2.792  1.00  0.00           O  
ATOM   1054  CB  ASN A 183      -9.285 -20.487  -2.503  1.00  0.00           C  
ATOM   1055  CG  ASN A 183      -8.303 -21.082  -1.537  1.00  0.00           C  
ATOM   1056  ND2 ASN A 183      -8.035 -20.401  -0.469  1.00  0.00           N  
ATOM   1057  OD1 ASN A 183      -7.758 -22.152  -1.771  1.00  0.00           O  
ATOM   1058  N   TYR A 184     -11.928 -20.387  -4.027  1.00  0.00           N  
ATOM   1059  CA  TYR A 184     -12.757 -19.808  -5.077  1.00  0.00           C  
ATOM   1060  C   TYR A 184     -14.179 -19.535  -4.578  1.00  0.00           C  
ATOM   1061  O   TYR A 184     -14.816 -18.593  -5.033  1.00  0.00           O  
ATOM   1062  CB  TYR A 184     -12.788 -20.725  -6.302  1.00  0.00           C  
ATOM   1063  CG  TYR A 184     -11.437 -20.942  -6.952  1.00  0.00           C  
ATOM   1064  CD1 TYR A 184     -10.725 -22.141  -6.751  1.00  0.00           C  
ATOM   1065  CD2 TYR A 184     -10.880 -19.969  -7.810  1.00  0.00           C  
ATOM   1066  CE1 TYR A 184      -9.480 -22.370  -7.395  1.00  0.00           C  
ATOM   1067  CE2 TYR A 184      -9.638 -20.203  -8.471  1.00  0.00           C  
ATOM   1068  CZ  TYR A 184      -8.951 -21.403  -8.255  1.00  0.00           C  
ATOM   1069  OH  TYR A 184      -7.763 -21.653  -8.897  1.00  0.00           O  
ATOM   1070  N   LEU A 185     -14.676 -20.301  -3.613  1.00  0.00           N  
ATOM   1071  CA  LEU A 185     -15.977 -20.009  -3.000  1.00  0.00           C  
ATOM   1072  C   LEU A 185     -15.920 -18.724  -2.178  1.00  0.00           C  
ATOM   1073  O   LEU A 185     -16.880 -17.955  -2.167  1.00  0.00           O  
ATOM   1074  CB  LEU A 185     -16.455 -21.154  -2.097  1.00  0.00           C  
ATOM   1075  CG  LEU A 185     -16.802 -22.499  -2.754  1.00  0.00           C  
ATOM   1076  CD1 LEU A 185     -17.128 -23.538  -1.683  1.00  0.00           C  
ATOM   1077  CD2 LEU A 185     -17.973 -22.383  -3.723  1.00  0.00           C  
ATOM   1078  N   GLY A 186     -14.791 -18.455  -1.536  1.00  0.00           N  
ATOM   1079  CA  GLY A 186     -14.605 -17.183  -0.855  1.00  0.00           C  
ATOM   1080  C   GLY A 186     -14.587 -16.039  -1.845  1.00  0.00           C  
ATOM   1081  O   GLY A 186     -15.200 -14.993  -1.638  1.00  0.00           O  
ATOM   1082  N   ALA A 187     -13.939 -16.268  -2.977  1.00  0.00           N  
ATOM   1083  CA  ALA A 187     -13.902 -15.281  -4.046  1.00  0.00           C  
ATOM   1084  C   ALA A 187     -15.289 -14.966  -4.628  1.00  0.00           C  
ATOM   1085  O   ALA A 187     -15.513 -13.837  -5.039  1.00  0.00           O  
ATOM   1086  CB  ALA A 187     -12.931 -15.730  -5.138  1.00  0.00           C  
ATOM   1087  N   VAL A 188     -16.239 -15.895  -4.599  1.00  0.00           N  
ATOM   1088  CA  VAL A 188     -17.615 -15.591  -5.027  1.00  0.00           C  
ATOM   1089  C   VAL A 188     -18.187 -14.469  -4.173  1.00  0.00           C  
ATOM   1090  O   VAL A 188     -18.824 -13.554  -4.684  1.00  0.00           O  
ATOM   1091  CB  VAL A 188     -18.581 -16.815  -4.897  1.00  0.00           C  
ATOM   1092  CG1 VAL A 188     -20.039 -16.449  -5.229  1.00  0.00           C  
ATOM   1093  CG2 VAL A 188     -18.139 -17.952  -5.800  1.00  0.00           C  
ATOM   1094  N   ILE A 189     -17.932 -14.502  -2.874  1.00  0.00           N  
ATOM   1095  CA  ILE A 189     -18.500 -13.505  -1.967  1.00  0.00           C  
ATOM   1096  C   ILE A 189     -17.938 -12.144  -2.367  1.00  0.00           C  
ATOM   1097  O   ILE A 189     -18.667 -11.155  -2.427  1.00  0.00           O  
ATOM   1098  CB  ILE A 189     -18.152 -13.810  -0.480  1.00  0.00           C  
ATOM   1099  CG1 ILE A 189     -18.603 -15.235  -0.100  1.00  0.00           C  
ATOM   1100  CG2 ILE A 189     -18.785 -12.758   0.471  1.00  0.00           C  
ATOM   1101  CD1 ILE A 189     -18.045 -15.758   1.216  1.00  0.00           C  
ATOM   1102  N   ILE A 190     -16.653 -12.112  -2.694  1.00  0.00           N  
ATOM   1103  CA  ILE A 190     -15.991 -10.884  -3.133  1.00  0.00           C  
ATOM   1104  C   ILE A 190     -16.607 -10.394  -4.452  1.00  0.00           C  
ATOM   1105  O   ILE A 190     -16.915  -9.220  -4.584  1.00  0.00           O  
ATOM   1106  CB  ILE A 190     -14.447 -11.094  -3.300  1.00  0.00           C  
ATOM   1107  CG1 ILE A 190     -13.833 -11.626  -1.987  1.00  0.00           C  
ATOM   1108  CG2 ILE A 190     -13.749  -9.780  -3.705  1.00  0.00           C  
ATOM   1109  CD1 ILE A 190     -12.356 -12.041  -2.054  1.00  0.00           C  
ATOM   1110  N   VAL A 191     -16.839 -11.273  -5.418  1.00  0.00           N  
ATOM   1111  CA  VAL A 191     -17.435 -10.881  -6.706  1.00  0.00           C  
ATOM   1112  C   VAL A 191     -18.859 -10.337  -6.534  1.00  0.00           C  
ATOM   1113  O   VAL A 191     -19.244  -9.337  -7.151  1.00  0.00           O  
ATOM   1114  CB  VAL A 191     -17.434 -12.087  -7.701  1.00  0.00           C  
ATOM   1115  CG1 VAL A 191     -18.191 -11.777  -8.994  1.00  0.00           C  
ATOM   1116  CG2 VAL A 191     -15.995 -12.480  -8.075  1.00  0.00           C  
ATOM   1117  N   VAL A 192     -19.654 -10.956  -5.676  1.00  0.00           N  
ATOM   1118  CA  VAL A 192     -21.015 -10.477  -5.441  1.00  0.00           C  
ATOM   1119  C   VAL A 192     -20.978  -9.124  -4.734  1.00  0.00           C  
ATOM   1120  O   VAL A 192     -21.700  -8.191  -5.107  1.00  0.00           O  
ATOM   1121  CB  VAL A 192     -21.826 -11.514  -4.614  1.00  0.00           C  
ATOM   1122  CG1 VAL A 192     -23.218 -10.992  -4.249  1.00  0.00           C  
ATOM   1123  CG2 VAL A 192     -21.985 -12.819  -5.408  1.00  0.00           C  
ATOM   1124  N   THR A 193     -20.132  -8.987  -3.723  1.00  0.00           N  
ATOM   1125  CA  THR A 193     -20.103  -7.745  -2.957  1.00  0.00           C  
ATOM   1126  C   THR A 193     -19.434  -6.601  -3.698  1.00  0.00           C  
ATOM   1127  O   THR A 193     -19.927  -5.495  -3.600  1.00  0.00           O  
ATOM   1128  CB  THR A 193     -19.450  -7.911  -1.570  1.00  0.00           C  
ATOM   1129  CG2 THR A 193     -20.299  -8.793  -0.666  1.00  0.00           C  
ATOM   1130  OG1 THR A 193     -18.174  -8.537  -1.707  1.00  0.00           O  
ATOM   1131  N   ILE A 194     -18.394  -6.815  -4.493  1.00  0.00           N  
ATOM   1132  CA  ILE A 194     -17.756  -5.704  -5.212  1.00  0.00           C  
ATOM   1133  C   ILE A 194     -18.706  -5.082  -6.239  1.00  0.00           C  
ATOM   1134  O   ILE A 194     -18.658  -3.876  -6.501  1.00  0.00           O  
ATOM   1135  CB  ILE A 194     -16.410  -6.142  -5.867  1.00  0.00           C  
ATOM   1136  CG1 ILE A 194     -15.545  -4.905  -6.171  1.00  0.00           C  
ATOM   1137  CG2 ILE A 194     -16.623  -7.016  -7.115  1.00  0.00           C  
ATOM   1138  CD1 ILE A 194     -14.088  -5.177  -6.581  1.00  0.00           C  
ATOM   1139  N   ALA A 195     -19.621  -5.873  -6.786  1.00  0.00           N  
ATOM   1140  CA  ALA A 195     -20.612  -5.336  -7.710  1.00  0.00           C  
ATOM   1141  C   ALA A 195     -21.564  -4.414  -6.945  1.00  0.00           C  
ATOM   1142  O   ALA A 195     -21.930  -3.347  -7.425  1.00  0.00           O  
ATOM   1143  CB  ALA A 195     -21.368  -6.474  -8.381  1.00  0.00           C  
ATOM   1144  N   LEU A 196     -21.940  -4.816  -5.740  1.00  0.00           N  
ATOM   1145  CA  LEU A 196     -22.808  -4.005  -4.886  1.00  0.00           C  
ATOM   1146  C   LEU A 196     -22.080  -2.779  -4.324  1.00  0.00           C  
ATOM   1147  O   LEU A 196     -22.685  -1.726  -4.167  1.00  0.00           O  
ATOM   1148  CB  LEU A 196     -23.343  -4.868  -3.740  1.00  0.00           C  
ATOM   1149  CG  LEU A 196     -24.347  -5.979  -4.070  1.00  0.00           C  
ATOM   1150  CD1 LEU A 196     -24.470  -6.936  -2.886  1.00  0.00           C  
ATOM   1151  CD2 LEU A 196     -25.720  -5.412  -4.415  1.00  0.00           C  
ATOM   1152  N   VAL A 197     -20.782  -2.880  -4.069  1.00  0.00           N  
ATOM   1153  CA  VAL A 197     -19.971  -1.724  -3.668  1.00  0.00           C  
ATOM   1154  C   VAL A 197     -19.970  -0.736  -4.826  1.00  0.00           C  
ATOM   1155  O   VAL A 197     -20.147   0.459  -4.629  1.00  0.00           O  
ATOM   1156  CB  VAL A 197     -18.502  -2.126  -3.305  1.00  0.00           C  
ATOM   1157  CG1 VAL A 197     -17.596  -0.906  -3.115  1.00  0.00           C  
ATOM   1158  CG2 VAL A 197     -18.464  -2.952  -2.017  1.00  0.00           C  
ATOM   1159  N   GLU A 198     -19.830  -1.210  -6.053  1.00  0.00           N  
ATOM   1160  CA  GLU A 198     -19.886  -0.304  -7.194  1.00  0.00           C  
ATOM   1161  C   GLU A 198     -21.268   0.353  -7.281  1.00  0.00           C  
ATOM   1162  O   GLU A 198     -21.366   1.571  -7.412  1.00  0.00           O  
ATOM   1163  CB  GLU A 198     -19.516  -1.069  -8.466  1.00  0.00           C  
ATOM   1164  CG  GLU A 198     -19.334  -0.214  -9.702  1.00  0.00           C  
ATOM   1165  CD  GLU A 198     -18.843  -1.031 -10.890  1.00  0.00           C  
ATOM   1166  OE1 GLU A 198     -17.777  -1.692 -10.787  1.00  0.00           O  
ATOM   1167  OE2 GLU A 198     -19.488  -1.016 -11.960  1.00  0.00           O1-
ATOM   1168  N   MET A 199     -22.329  -0.425  -7.100  1.00  0.00           N  
ATOM   1169  CA  MET A 199     -23.696   0.102  -7.148  1.00  0.00           C  
ATOM   1170  C   MET A 199     -24.047   1.126  -6.071  1.00  0.00           C  
ATOM   1171  O   MET A 199     -24.808   2.061  -6.332  1.00  0.00           O  
ATOM   1172  CB  MET A 199     -24.716  -1.034  -6.987  1.00  0.00           C  
ATOM   1173  CG  MET A 199     -24.871  -1.964  -8.171  1.00  0.00           C  
ATOM   1174  SD  MET A 199     -26.045  -3.272  -7.762  1.00  0.00           S  
ATOM   1175  CE  MET A 199     -25.138  -4.753  -8.233  1.00  0.00           C  
ATOM   1176  N   LYS A 200     -23.586   0.899  -4.846  1.00  0.00           N  
ATOM   1177  CA  LYS A 200     -24.046   1.671  -3.683  1.00  0.00           C  
ATOM   1178  C   LYS A 200     -23.011   2.575  -3.049  1.00  0.00           C  
ATOM   1179  O   LYS A 200     -23.343   3.334  -2.139  1.00  0.00           O  
ATOM   1180  CB  LYS A 200     -24.637   0.726  -2.623  1.00  0.00           C  
ATOM   1181  CG  LYS A 200     -25.809  -0.129  -3.121  1.00  0.00           C  
ATOM   1182  CD  LYS A 200     -26.988   0.719  -3.611  1.00  0.00           C  
ATOM   1183  CE  LYS A 200     -28.083  -0.156  -4.165  1.00  0.00           C  
ATOM   1184  NZ  LYS A 200     -29.176   0.667  -4.774  1.00  0.00           N1+
ATOM   1185  N   LEU A 201     -21.788   2.525  -3.550  1.00  0.00           N  
ATOM   1186  CA  LEU A 201     -20.725   3.406  -3.079  1.00  0.00           C  
ATOM   1187  C   LEU A 201     -19.845   3.975  -4.189  1.00  0.00           C  
ATOM   1188  O   LEU A 201     -19.877   5.167  -4.454  1.00  0.00           O  
ATOM   1189  CB  LEU A 201     -19.874   2.621  -2.082  1.00  0.00           C  
ATOM   1190  CG  LEU A 201     -18.703   3.324  -1.394  1.00  0.00           C  
ATOM   1191  CD1 LEU A 201     -19.123   4.589  -0.658  1.00  0.00           C  
ATOM   1192  CD2 LEU A 201     -18.067   2.331  -0.446  1.00  0.00           C  
ATOM   1193  N   SER A 202     -19.044   3.148  -4.842  1.00  0.00           N  
ATOM   1194  CA  SER A 202     -17.978   3.669  -5.698  1.00  0.00           C  
ATOM   1195  C   SER A 202     -18.453   4.363  -6.969  1.00  0.00           C  
ATOM   1196  O   SER A 202     -17.791   5.275  -7.467  1.00  0.00           O  
ATOM   1197  CB  SER A 202     -17.034   2.541  -6.082  1.00  0.00           C  
ATOM   1198  OG  SER A 202     -16.551   1.880  -4.926  1.00  0.00           O  
ATOM   1199  N   PHE A 203     -19.607   3.955  -7.479  1.00  0.00           N  
ATOM   1200  CA  PHE A 203     -20.203   4.575  -8.657  1.00  0.00           C  
ATOM   1201  C   PHE A 203     -21.601   5.084  -8.296  1.00  0.00           C  
ATOM   1202  O   PHE A 203     -22.414   5.418  -9.157  1.00  0.00           O  
ATOM   1203  CB  PHE A 203     -20.197   3.575  -9.821  1.00  0.00           C  
ATOM   1204  CG  PHE A 203     -20.496   4.189 -11.161  1.00  0.00           C  
ATOM   1205  CD1 PHE A 203     -19.707   5.242 -11.662  1.00  0.00           C  
ATOM   1206  CD2 PHE A 203     -21.572   3.711 -11.931  1.00  0.00           C  
ATOM   1207  CE1 PHE A 203     -19.998   5.825 -12.919  1.00  0.00           C  
ATOM   1208  CE2 PHE A 203     -21.867   4.278 -13.196  1.00  0.00           C  
ATOM   1209  CZ  PHE A 203     -21.075   5.337 -13.692  1.00  0.00           C  
ATOM   1210  N   GLU A 204     -21.890   5.167  -7.006  1.00  0.00           N  
ATOM   1211  CA  GLU A 204     -23.184   5.673  -6.554  1.00  0.00           C  
ATOM   1212  C   GLU A 204     -23.225   7.177  -6.801  1.00  0.00           C  
ATOM   1213  O   GLU A 204     -22.279   7.893  -6.497  1.00  0.00           O  
ATOM   1214  CB  GLU A 204     -23.379   5.359  -5.070  1.00  0.00           C  
ATOM   1215  CG  GLU A 204     -24.659   5.877  -4.418  1.00  0.00           C  
ATOM   1216  CD  GLU A 204     -25.926   5.274  -5.001  1.00  0.00           C  
ATOM   1217  OE1 GLU A 204     -26.557   4.403  -4.357  1.00  0.00           O  
ATOM   1218  OE2 GLU A 204     -26.342   5.712  -6.100  1.00  0.00           O1-
ATOM   1219  N   THR A 205     -24.324   7.679  -7.344  1.00  0.00           N  
ATOM   1220  CA  THR A 205     -24.405   9.085  -7.735  1.00  0.00           C  
ATOM   1221  C   THR A 205     -24.471  10.025  -6.536  1.00  0.00           C  
ATOM   1222  O   THR A 205     -24.244  11.229  -6.649  1.00  0.00           O  
ATOM   1223  CB  THR A 205     -25.661   9.322  -8.584  1.00  0.00           C  
ATOM   1224  CG2 THR A 205     -25.632   8.510  -9.872  1.00  0.00           C  
ATOM   1225  OG1 THR A 205     -26.807   8.897  -7.847  1.00  0.00           O  
ATOM   1226  N   GLN A 206     -24.774   9.468  -5.374  1.00  0.00           N  
ATOM   1227  CA  GLN A 206     -24.858  10.234  -4.133  1.00  0.00           C  
ATOM   1228  C   GLN A 206     -23.484  10.420  -3.495  1.00  0.00           C  
ATOM   1229  O   GLN A 206     -23.314  11.210  -2.572  1.00  0.00           O  
ATOM   1230  CB  GLN A 206     -25.788   9.519  -3.147  1.00  0.00           C  
ATOM   1231  CG  GLN A 206     -27.168   9.207  -3.728  1.00  0.00           C  
ATOM   1232  CD  GLN A 206     -27.852  10.431  -4.306  1.00  0.00           C  
ATOM   1233  NE2 GLN A 206     -28.170  10.383  -5.568  1.00  0.00           N  
ATOM   1234  OE1 GLN A 206     -28.078  11.421  -3.625  1.00  0.00           O  
ATOM   1235  N   GLU A 207     -22.497   9.692  -3.990  1.00  0.00           N  
ATOM   1236  CA  GLU A 207     -21.148   9.709  -3.438  1.00  0.00           C  
ATOM   1237  C   GLU A 207     -20.252  10.457  -4.406  1.00  0.00           C  
ATOM   1238  O   GLU A 207     -20.662  10.758  -5.527  1.00  0.00           O  
ATOM   1239  CB  GLU A 207     -20.652   8.270  -3.275  1.00  0.00           C  
ATOM   1240  CG  GLU A 207     -21.418   7.492  -2.217  1.00  0.00           C  
ATOM   1241  CD  GLU A 207     -21.271   8.112  -0.839  1.00  0.00           C  
ATOM   1242  OE1 GLU A 207     -20.140   8.451  -0.418  1.00  0.00           O  
ATOM   1243  OE2 GLU A 207     -22.288   8.262  -0.132  1.00  0.00           O1-
ATOM   1244  N   GLU A 208     -19.023  10.741  -4.002  1.00  0.00           N  
ATOM   1245  CA  GLU A 208     -18.021  11.219  -4.947  1.00  0.00           C  
ATOM   1246  C   GLU A 208     -17.782  10.005  -5.841  1.00  0.00           C  
ATOM   1247  O   GLU A 208     -17.479   8.923  -5.328  1.00  0.00           O  
ATOM   1248  CB  GLU A 208     -16.720  11.561  -4.227  1.00  0.00           C  
ATOM   1249  CG  GLU A 208     -16.777  12.693  -3.227  1.00  0.00           C  
ATOM   1250  CD  GLU A 208     -15.495  12.729  -2.420  1.00  0.00           C  
ATOM   1251  OE1 GLU A 208     -15.332  11.852  -1.545  1.00  0.00           O  
ATOM   1252  OE2 GLU A 208     -14.612  13.582  -2.671  1.00  0.00           O1-
ATOM   1253  N   ASN A 209     -17.981  10.138  -7.146  1.00  0.00           N  
ATOM   1254  CA  ASN A 209     -17.973   8.979  -8.036  1.00  0.00           C  
ATOM   1255  C   ASN A 209     -17.405   9.261  -9.420  1.00  0.00           C  
ATOM   1256  O   ASN A 209     -17.600  10.336  -9.997  1.00  0.00           O  
ATOM   1257  CB  ASN A 209     -19.392   8.412  -8.189  1.00  0.00           C  
ATOM   1258  CG  ASN A 209     -20.302   9.299  -9.007  1.00  0.00           C  
ATOM   1259  ND2 ASN A 209     -20.911  10.263  -8.378  1.00  0.00           N  
ATOM   1260  OD1 ASN A 209     -20.447   9.119 -10.213  1.00  0.00           O  
ATOM   1261  N   SER A 210     -16.726   8.260  -9.955  1.00  0.00           N  
ATOM   1262  CA  SER A 210     -16.220   8.253 -11.320  1.00  0.00           C  
ATOM   1263  C   SER A 210     -16.071   6.773 -11.601  1.00  0.00           C  
ATOM   1264  O   SER A 210     -15.717   6.026 -10.695  1.00  0.00           O  
ATOM   1265  CB  SER A 210     -14.849   8.924 -11.412  1.00  0.00           C  
ATOM   1266  OG  SER A 210     -14.254   8.682 -12.677  1.00  0.00           O  
ATOM   1267  N   ILE A 211     -16.316   6.330 -12.822  1.00  0.00           N  
ATOM   1268  CA  ILE A 211     -16.123   4.922 -13.153  1.00  0.00           C  
ATOM   1269  C   ILE A 211     -14.623   4.615 -13.217  1.00  0.00           C  
ATOM   1270  O   ILE A 211     -14.174   3.507 -12.928  1.00  0.00           O  
ATOM   1271  CB  ILE A 211     -16.873   4.580 -14.477  1.00  0.00           C  
ATOM   1272  CG1 ILE A 211     -17.133   3.070 -14.584  1.00  0.00           C  
ATOM   1273  CG2 ILE A 211     -16.149   5.129 -15.717  1.00  0.00           C  
ATOM   1274  CD1 ILE A 211     -18.251   2.569 -13.666  1.00  0.00           C  
ATOM   1275  N   ILE A 212     -13.835   5.638 -13.532  1.00  0.00           N  
ATOM   1276  CA  ILE A 212     -12.384   5.514 -13.665  1.00  0.00           C  
ATOM   1277  C   ILE A 212     -11.784   5.118 -12.322  1.00  0.00           C  
ATOM   1278  O   ILE A 212     -10.858   4.320 -12.259  1.00  0.00           O  
ATOM   1279  CB  ILE A 212     -11.762   6.847 -14.188  1.00  0.00           C  
ATOM   1280  CG1 ILE A 212     -12.362   7.189 -15.568  1.00  0.00           C  
ATOM   1281  CG2 ILE A 212     -10.226   6.749 -14.271  1.00  0.00           C  
ATOM   1282  CD1 ILE A 212     -11.929   8.532 -16.160  1.00  0.00           C  
ATOM   1283  N   PHE A 213     -12.372   5.589 -11.232  1.00  0.00           N  
ATOM   1284  CA  PHE A 213     -11.915   5.221  -9.893  1.00  0.00           C  
ATOM   1285  C   PHE A 213     -11.894   3.708  -9.662  1.00  0.00           C  
ATOM   1286  O   PHE A 213     -10.992   3.188  -8.993  1.00  0.00           O  
ATOM   1287  CB  PHE A 213     -12.839   5.873  -8.866  1.00  0.00           C  
ATOM   1288  CG  PHE A 213     -12.604   5.407  -7.461  1.00  0.00           C  
ATOM   1289  CD1 PHE A 213     -11.457   5.798  -6.755  1.00  0.00           C  
ATOM   1290  CD2 PHE A 213     -13.529   4.539  -6.852  1.00  0.00           C  
ATOM   1291  CE1 PHE A 213     -11.212   5.305  -5.452  1.00  0.00           C  
ATOM   1292  CE2 PHE A 213     -13.307   4.046  -5.548  1.00  0.00           C  
ATOM   1293  CZ  PHE A 213     -12.143   4.425  -4.845  1.00  0.00           C  
ATOM   1294  N   ASN A 214     -12.849   2.989 -10.238  1.00  0.00           N  
ATOM   1295  CA  ASN A 214     -12.922   1.544 -10.037  1.00  0.00           C  
ATOM   1296  C   ASN A 214     -11.745   0.860 -10.709  1.00  0.00           C  
ATOM   1297  O   ASN A 214     -11.126  -0.051 -10.154  1.00  0.00           O  
ATOM   1298  CB  ASN A 214     -14.215   0.968 -10.614  1.00  0.00           C  
ATOM   1299  CG  ASN A 214     -15.432   1.469  -9.903  1.00  0.00           C  
ATOM   1300  ND2 ASN A 214     -16.470   1.733 -10.638  1.00  0.00           N  
ATOM   1301  OD1 ASN A 214     -15.429   1.647  -8.695  1.00  0.00           O  
ATOM   1302  N   LEU A 215     -11.435   1.334 -11.907  1.00  0.00           N  
ATOM   1303  CA  LEU A 215     -10.356   0.769 -12.706  1.00  0.00           C  
ATOM   1304  C   LEU A 215      -9.027   1.058 -12.026  1.00  0.00           C  
ATOM   1305  O   LEU A 215      -8.168   0.185 -11.894  1.00  0.00           O  
ATOM   1306  CB  LEU A 215     -10.353   1.404 -14.104  1.00  0.00           C  
ATOM   1307  CG  LEU A 215     -11.627   1.277 -14.955  1.00  0.00           C  
ATOM   1308  CD1 LEU A 215     -11.534   2.180 -16.174  1.00  0.00           C  
ATOM   1309  CD2 LEU A 215     -11.880  -0.154 -15.404  1.00  0.00           C  
ATOM   1310  N   VAL A 216      -8.883   2.299 -11.588  1.00  0.00           N  
ATOM   1311  CA  VAL A 216      -7.638   2.817 -11.031  1.00  0.00           C  
ATOM   1312  C   VAL A 216      -7.148   2.041  -9.819  1.00  0.00           C  
ATOM   1313  O   VAL A 216      -5.985   1.640  -9.793  1.00  0.00           O  
ATOM   1314  CB  VAL A 216      -7.804   4.336 -10.742  1.00  0.00           C  
ATOM   1315  CG1 VAL A 216      -6.806   4.876  -9.735  1.00  0.00           C  
ATOM   1316  CG2 VAL A 216      -7.668   5.118 -12.052  1.00  0.00           C  
ATOM   1317  N   LEU A 217      -7.982   1.764  -8.827  1.00  0.00           N  
ATOM   1318  CA  LEU A 217      -7.440   1.103  -7.640  1.00  0.00           C  
ATOM   1319  C   LEU A 217      -7.120  -0.364  -7.841  1.00  0.00           C  
ATOM   1320  O   LEU A 217      -6.149  -0.857  -7.271  1.00  0.00           O  
ATOM   1321  CB  LEU A 217      -8.350   1.239  -6.428  1.00  0.00           C  
ATOM   1322  CG  LEU A 217      -8.547   2.645  -5.850  1.00  0.00           C  
ATOM   1323  CD1 LEU A 217      -9.311   2.474  -4.555  1.00  0.00           C  
ATOM   1324  CD2 LEU A 217      -7.242   3.406  -5.568  1.00  0.00           C  
ATOM   1325  N   ILE A 218      -7.874  -1.061  -8.677  1.00  0.00           N  
ATOM   1326  CA  ILE A 218      -7.566  -2.465  -8.945  1.00  0.00           C  
ATOM   1327  C   ILE A 218      -6.265  -2.486  -9.747  1.00  0.00           C  
ATOM   1328  O   ILE A 218      -5.366  -3.289  -9.489  1.00  0.00           O  
ATOM   1329  CB  ILE A 218      -8.736  -3.185  -9.674  1.00  0.00           C  
ATOM   1330  CG1 ILE A 218      -9.985  -3.145  -8.765  1.00  0.00           C  
ATOM   1331  CG2 ILE A 218      -8.355  -4.649 -10.017  1.00  0.00           C  
ATOM   1332  CD1 ILE A 218     -11.280  -3.670  -9.380  1.00  0.00           C  
ATOM   1333  N   SER A 219      -6.098  -1.525 -10.644  1.00  0.00           N  
ATOM   1334  CA  SER A 219      -4.859  -1.428 -11.410  1.00  0.00           C  
ATOM   1335  C   SER A 219      -3.673  -0.920 -10.602  1.00  0.00           C  
ATOM   1336  O   SER A 219      -2.559  -0.985 -11.095  1.00  0.00           O  
ATOM   1337  CB  SER A 219      -5.039  -0.538 -12.636  1.00  0.00           C  
ATOM   1338  OG  SER A 219      -5.235   0.827 -12.305  1.00  0.00           O  
ATOM   1339  N   ALA A 220      -3.891  -0.438  -9.384  1.00  0.00           N  
ATOM   1340  CA  ALA A 220      -2.804  -0.108  -8.462  1.00  0.00           C  
ATOM   1341  C   ALA A 220      -2.418  -1.351  -7.653  1.00  0.00           C  
ATOM   1342  O   ALA A 220      -1.250  -1.578  -7.336  1.00  0.00           O  
ATOM   1343  CB  ALA A 220      -3.249   1.012  -7.517  1.00  0.00           C  
ATOM   1344  N   LEU A 221      -3.414  -2.160  -7.319  1.00  0.00           N  
ATOM   1345  CA  LEU A 221      -3.179  -3.368  -6.534  1.00  0.00           C  
ATOM   1346  C   LEU A 221      -2.359  -4.399  -7.291  1.00  0.00           C  
ATOM   1347  O   LEU A 221      -1.447  -4.987  -6.727  1.00  0.00           O  
ATOM   1348  CB  LEU A 221      -4.500  -4.010  -6.105  1.00  0.00           C  
ATOM   1349  CG  LEU A 221      -5.278  -3.315  -4.979  1.00  0.00           C  
ATOM   1350  CD1 LEU A 221      -6.624  -3.986  -4.799  1.00  0.00           C  
ATOM   1351  CD2 LEU A 221      -4.502  -3.348  -3.665  1.00  0.00           C  
ATOM   1352  N   ILE A 222      -2.655  -4.608  -8.565  1.00  0.00           N  
ATOM   1353  CA  ILE A 222      -1.931  -5.600  -9.373  1.00  0.00           C  
ATOM   1354  C   ILE A 222      -0.402  -5.374  -9.360  1.00  0.00           C  
ATOM   1355  O   ILE A 222       0.346  -6.291  -8.980  1.00  0.00           O  
ATOM   1356  CB  ILE A 222      -2.546  -5.684 -10.811  1.00  0.00           C  
ATOM   1357  CG1 ILE A 222      -4.001  -6.194 -10.725  1.00  0.00           C  
ATOM   1358  CG2 ILE A 222      -1.718  -6.600 -11.738  1.00  0.00           C  
ATOM   1359  CD1 ILE A 222      -4.843  -6.004 -11.993  1.00  0.00           C  
ATOM   1360  N   PRO A 223       0.095  -4.170  -9.708  1.00  0.00           N  
ATOM   1361  CA  PRO A 223       1.547  -4.032  -9.594  1.00  0.00           C  
ATOM   1362  C   PRO A 223       2.101  -4.047  -8.168  1.00  0.00           C  
ATOM   1363  O   PRO A 223       3.149  -4.649  -7.959  1.00  0.00           O  
ATOM   1364  CB  PRO A 223       1.805  -2.692 -10.298  1.00  0.00           C  
ATOM   1365  CG  PRO A 223       0.617  -1.921 -10.075  1.00  0.00           C  
ATOM   1366  CD  PRO A 223      -0.476  -2.930 -10.252  1.00  0.00           C  
ATOM   1367  N   VAL A 224       1.456  -3.448  -7.169  1.00  0.00           N  
ATOM   1368  CA  VAL A 224       2.070  -3.428  -5.834  1.00  0.00           C  
ATOM   1369  C   VAL A 224       2.087  -4.826  -5.213  1.00  0.00           C  
ATOM   1370  O   VAL A 224       3.017  -5.191  -4.500  1.00  0.00           O  
ATOM   1371  CB  VAL A 224       1.434  -2.362  -4.881  1.00  0.00           C  
ATOM   1372  CG1 VAL A 224       0.072  -2.782  -4.328  1.00  0.00           C  
ATOM   1373  CG2 VAL A 224       2.389  -2.010  -3.735  1.00  0.00           C  
ATOM   1374  N   CYS A 225       1.114  -5.664  -5.534  1.00  0.00           N  
ATOM   1375  CA  CYS A 225       1.105  -7.023  -5.008  1.00  0.00           C  
ATOM   1376  C   CYS A 225       2.233  -7.867  -5.594  1.00  0.00           C  
ATOM   1377  O   CYS A 225       2.868  -8.640  -4.871  1.00  0.00           O  
ATOM   1378  CB  CYS A 225      -0.244  -7.669  -5.294  1.00  0.00           C  
ATOM   1379  SG  CYS A 225      -1.586  -6.927  -4.334  1.00  0.00           S  
ATOM   1380  N   PHE A 226       2.524  -7.697  -6.877  1.00  0.00           N  
ATOM   1381  CA  PHE A 226       3.660  -8.394  -7.479  1.00  0.00           C  
ATOM   1382  C   PHE A 226       4.963  -7.800  -6.953  1.00  0.00           C  
ATOM   1383  O   PHE A 226       5.906  -8.525  -6.633  1.00  0.00           O  
ATOM   1384  CB  PHE A 226       3.617  -8.291  -9.002  1.00  0.00           C  
ATOM   1385  CG  PHE A 226       4.649  -9.146  -9.691  1.00  0.00           C  
ATOM   1386  CD1 PHE A 226       4.344 -10.467 -10.058  1.00  0.00           C  
ATOM   1387  CD2 PHE A 226       5.934  -8.645  -9.967  1.00  0.00           C  
ATOM   1388  CE1 PHE A 226       5.305 -11.288 -10.697  1.00  0.00           C  
ATOM   1389  CE2 PHE A 226       6.899  -9.443 -10.623  1.00  0.00           C  
ATOM   1390  CZ  PHE A 226       6.587 -10.770 -10.980  1.00  0.00           C  
ATOM   1391  N   SER A 227       4.995  -6.481  -6.802  1.00  0.00           N  
ATOM   1392  CA  SER A 227       6.156  -5.784  -6.248  1.00  0.00           C  
ATOM   1393  C   SER A 227       6.476  -6.298  -4.857  1.00  0.00           C  
ATOM   1394  O   SER A 227       7.630  -6.539  -4.566  1.00  0.00           O  
ATOM   1395  CB  SER A 227       5.915  -4.276  -6.164  1.00  0.00           C  
ATOM   1396  OG  SER A 227       7.035  -3.595  -5.619  1.00  0.00           O  
ATOM   1397  N   ASN A 228       5.482  -6.516  -4.007  1.00  0.00           N  
ATOM   1398  CA  ASN A 228       5.737  -7.012  -2.653  1.00  0.00           C  
ATOM   1399  C   ASN A 228       6.350  -8.407  -2.654  1.00  0.00           C  
ATOM   1400  O   ASN A 228       7.260  -8.686  -1.880  1.00  0.00           O  
ATOM   1401  CB  ASN A 228       4.449  -7.060  -1.825  1.00  0.00           C  
ATOM   1402  CG  ASN A 228       3.931  -5.696  -1.469  1.00  0.00           C  
ATOM   1403  ND2 ASN A 228       2.641  -5.586  -1.305  1.00  0.00           N  
ATOM   1404  OD1 ASN A 228       4.688  -4.752  -1.314  1.00  0.00           O  
ATOM   1405  N   MET A 229       5.884  -9.284  -3.532  1.00  0.00           N  
ATOM   1406  CA  MET A 229       6.452 -10.631  -3.591  1.00  0.00           C  
ATOM   1407  C   MET A 229       7.880 -10.553  -4.131  1.00  0.00           C  
ATOM   1408  O   MET A 229       8.795 -11.159  -3.588  1.00  0.00           O  
ATOM   1409  CB  MET A 229       5.578 -11.547  -4.453  1.00  0.00           C  
ATOM   1410  CG  MET A 229       6.066 -12.990  -4.529  1.00  0.00           C  
ATOM   1411  SD  MET A 229       6.187 -13.802  -2.921  1.00  0.00           S  
ATOM   1412  CE  MET A 229       6.896 -15.407  -3.357  1.00  0.00           C  
ATOM   1413  N   THR A 230       8.096  -9.734  -5.151  1.00  0.00           N  
ATOM   1414  CA  THR A 230       9.436  -9.526  -5.707  1.00  0.00           C  
ATOM   1415  C   THR A 230      10.382  -8.976  -4.647  1.00  0.00           C  
ATOM   1416  O   THR A 230      11.529  -9.395  -4.521  1.00  0.00           O  
ATOM   1417  CB  THR A 230       9.387  -8.508  -6.869  1.00  0.00           C  
ATOM   1418  CG2 THR A 230      10.731  -8.336  -7.541  1.00  0.00           C  
ATOM   1419  OG1 THR A 230       8.471  -8.974  -7.864  1.00  0.00           O  
ATOM   1420  N   ARG A 231       9.875  -8.046  -3.854  1.00  0.00           N  
ATOM   1421  CA  ARG A 231      10.642  -7.386  -2.806  1.00  0.00           C  
ATOM   1422  C   ARG A 231      11.092  -8.380  -1.767  1.00  0.00           C  
ATOM   1423  O   ARG A 231      12.232  -8.316  -1.327  1.00  0.00           O  
ATOM   1424  CB  ARG A 231       9.740  -6.323  -2.192  1.00  0.00           C  
ATOM   1425  CG  ARG A 231      10.370  -5.287  -1.306  1.00  0.00           C  
ATOM   1426  CD  ARG A 231       9.271  -4.376  -0.755  1.00  0.00           C  
ATOM   1427  NE  ARG A 231       8.434  -3.818  -1.831  1.00  0.00           N  
ATOM   1428  CZ  ARG A 231       7.418  -2.981  -1.698  1.00  0.00           C  
ATOM   1429  NH1 ARG A 231       7.058  -2.443  -0.564  1.00  0.00           N1+
ATOM   1430  NH2 ARG A 231       6.773  -2.620  -2.769  1.00  0.00           N  
ATOM   1431  N   GLU A 232      10.229  -9.321  -1.420  1.00  0.00           N  
ATOM   1432  CA  GLU A 232      10.597 -10.369  -0.479  1.00  0.00           C  
ATOM   1433  C   GLU A 232      11.631 -11.319  -1.078  1.00  0.00           C  
ATOM   1434  O   GLU A 232      12.582 -11.698  -0.405  1.00  0.00           O  
ATOM   1435  CB  GLU A 232       9.359 -11.160  -0.056  1.00  0.00           C  
ATOM   1436  CG  GLU A 232       9.672 -12.142   1.052  1.00  0.00           C  
ATOM   1437  CD  GLU A 232       8.478 -12.920   1.555  1.00  0.00           C  
ATOM   1438  OE1 GLU A 232       7.487 -13.173   0.838  1.00  0.00           O  
ATOM   1439  OE2 GLU A 232       8.551 -13.353   2.717  1.00  0.00           O1-
ATOM   1440  N   ILE A 233      11.483 -11.681  -2.345  1.00  0.00           N  
ATOM   1441  CA  ILE A 233      12.426 -12.594  -3.002  1.00  0.00           C  
ATOM   1442  C   ILE A 233      13.817 -11.950  -3.046  1.00  0.00           C  
ATOM   1443  O   ILE A 233      14.822 -12.592  -2.720  1.00  0.00           O  
ATOM   1444  CB  ILE A 233      11.926 -12.964  -4.438  1.00  0.00           C  
ATOM   1445  CG1 ILE A 233      10.623 -13.786  -4.360  1.00  0.00           C  
ATOM   1446  CG2 ILE A 233      12.972 -13.778  -5.229  1.00  0.00           C  
ATOM   1447  CD1 ILE A 233       9.833 -13.858  -5.675  1.00  0.00           C  
ATOM   1448  N   VAL A 234      13.888 -10.674  -3.398  1.00  0.00           N  
ATOM   1449  CA  VAL A 234      15.161  -9.948  -3.415  1.00  0.00           C  
ATOM   1450  C   VAL A 234      15.683  -9.801  -1.984  1.00  0.00           C  
ATOM   1451  O   VAL A 234      16.872 -10.004  -1.730  1.00  0.00           O  
ATOM   1452  CB  VAL A 234      14.989  -8.564  -4.122  1.00  0.00           C  
ATOM   1453  CG1 VAL A 234      16.247  -7.693  -4.042  1.00  0.00           C  
ATOM   1454  CG2 VAL A 234      14.641  -8.768  -5.610  1.00  0.00           C  
ATOM   1455  N   PHE A 235      14.814  -9.514  -1.024  1.00  0.00           N  
ATOM   1456  CA  PHE A 235      15.266  -9.324   0.351  1.00  0.00           C  
ATOM   1457  C   PHE A 235      15.838 -10.612   0.924  1.00  0.00           C  
ATOM   1458  O   PHE A 235      16.924 -10.603   1.489  1.00  0.00           O  
ATOM   1459  CB  PHE A 235      14.151  -8.787   1.255  1.00  0.00           C  
ATOM   1460  CG  PHE A 235      14.649  -8.317   2.592  1.00  0.00           C  
ATOM   1461  CD1 PHE A 235      15.318  -7.086   2.692  1.00  0.00           C  
ATOM   1462  CD2 PHE A 235      14.492  -9.101   3.745  1.00  0.00           C  
ATOM   1463  CE1 PHE A 235      15.871  -6.652   3.920  1.00  0.00           C  
ATOM   1464  CE2 PHE A 235      15.047  -8.681   4.981  1.00  0.00           C  
ATOM   1465  CZ  PHE A 235      15.748  -7.461   5.063  1.00  0.00           C  
ATOM   1466  N   LYS A 236      15.170 -11.737   0.711  1.00  0.00           N  
ATOM   1467  CA  LYS A 236      15.669 -13.033   1.174  1.00  0.00           C  
ATOM   1468  C   LYS A 236      16.971 -13.431   0.500  1.00  0.00           C  
ATOM   1469  O   LYS A 236      17.817 -14.051   1.145  1.00  0.00           O  
ATOM   1470  CB  LYS A 236      14.620 -14.121   0.941  1.00  0.00           C  
ATOM   1471  CG  LYS A 236      13.470 -14.067   1.935  1.00  0.00           C  
ATOM   1472  CD  LYS A 236      12.432 -15.125   1.614  1.00  0.00           C  
ATOM   1473  CE  LYS A 236      11.331 -15.137   2.660  1.00  0.00           C  
ATOM   1474  NZ  LYS A 236      10.242 -16.109   2.315  1.00  0.00           N1+
ATOM   1475  N   LYS A 237      17.178 -13.043  -0.751  1.00  0.00           N  
ATOM   1476  CA  LYS A 237      18.444 -13.342  -1.426  1.00  0.00           C  
ATOM   1477  C   LYS A 237      19.616 -12.596  -0.803  1.00  0.00           C  
ATOM   1478  O   LYS A 237      20.725 -13.135  -0.739  1.00  0.00           O  
ATOM   1479  CB  LYS A 237      18.354 -13.010  -2.919  1.00  0.00           C  
ATOM   1480  CG  LYS A 237      19.543 -13.525  -3.720  1.00  0.00           C  
ATOM   1481  CD  LYS A 237      19.342 -13.335  -5.206  1.00  0.00           C  
ATOM   1482  CE  LYS A 237      20.579 -13.786  -5.972  1.00  0.00           C  
ATOM   1483  NZ  LYS A 237      20.374 -13.638  -7.446  1.00  0.00           N1+
ATOM   1484  N   TYR A 238      19.384 -11.376  -0.337  1.00  0.00           N  
ATOM   1485  CA  TYR A 238      20.472 -10.523   0.146  1.00  0.00           C  
ATOM   1486  C   TYR A 238      20.556 -10.178   1.642  1.00  0.00           C  
ATOM   1487  O   TYR A 238      21.559  -9.628   2.068  1.00  0.00           O  
ATOM   1488  CB  TYR A 238      20.470  -9.245  -0.694  1.00  0.00           C  
ATOM   1489  CG  TYR A 238      20.602  -9.523  -2.183  1.00  0.00           C  
ATOM   1490  CD1 TYR A 238      19.616  -9.096  -3.094  1.00  0.00           C  
ATOM   1491  CD2 TYR A 238      21.713 -10.229  -2.689  1.00  0.00           C  
ATOM   1492  CE1 TYR A 238      19.744  -9.359  -4.489  1.00  0.00           C  
ATOM   1493  CE2 TYR A 238      21.837 -10.502  -4.074  1.00  0.00           C  
ATOM   1494  CZ  TYR A 238      20.856 -10.058  -4.960  1.00  0.00           C  
ATOM   1495  OH  TYR A 238      20.985 -10.324  -6.299  1.00  0.00           O  
ATOM   1496  N   LYS A 239      19.568 -10.510   2.464  1.00  0.00           N  
ATOM   1497  CA  LYS A 239      19.583 -10.183   3.903  1.00  0.00           C  
ATOM   1498  C   LYS A 239      20.638 -10.861   4.786  1.00  0.00           C  
ATOM   1499  O   LYS A 239      20.778 -10.509   5.957  1.00  0.00           O  
ATOM   1500  CB  LYS A 239      18.198 -10.433   4.513  1.00  0.00           C  
ATOM   1501  CG  LYS A 239      17.777 -11.899   4.585  1.00  0.00           C  
ATOM   1502  CD  LYS A 239      16.376 -12.027   5.166  1.00  0.00           C  
ATOM   1503  CE  LYS A 239      15.994 -13.483   5.343  1.00  0.00           C  
ATOM   1504  NZ  LYS A 239      14.635 -13.649   5.941  1.00  0.00           N1+
ATOM   1505  N   ILE A 240      21.410 -11.802   4.266  1.00  0.00           N  
ATOM   1506  CA  ILE A 240      22.591 -12.295   4.986  1.00  0.00           C  
ATOM   1507  C   ILE A 240      23.582 -11.134   5.103  1.00  0.00           C  
ATOM   1508  O   ILE A 240      24.245 -10.959   6.126  1.00  0.00           O  
ATOM   1509  CB  ILE A 240      23.246 -13.500   4.253  1.00  0.00           C  
ATOM   1510  CG1 ILE A 240      22.290 -14.707   4.282  1.00  0.00           C  
ATOM   1511  CG2 ILE A 240      24.595 -13.903   4.900  1.00  0.00           C  
ATOM   1512  CD1 ILE A 240      22.562 -15.771   3.215  1.00  0.00           C  
ATOM   1513  N   ASP A 241      23.641 -10.292   4.084  1.00  0.00           N  
ATOM   1514  CA  ASP A 241      24.531  -9.137   4.086  1.00  0.00           C  
ATOM   1515  C   ASP A 241      24.066  -8.098   5.114  1.00  0.00           C  
ATOM   1516  O   ASP A 241      22.919  -7.636   5.109  1.00  0.00           O  
ATOM   1517  CB  ASP A 241      24.557  -8.555   2.673  1.00  0.00           C  
ATOM   1518  CG  ASP A 241      25.585  -7.457   2.482  1.00  0.00           C  
ATOM   1519  OD1 ASP A 241      25.878  -7.161   1.305  1.00  0.00           O  
ATOM   1520  OD2 ASP A 241      26.119  -6.888   3.453  1.00  0.00           O1-
ATOM   1521  N   ILE A 242      24.982  -7.722   5.996  1.00  0.00           N  
ATOM   1522  CA  ILE A 242      24.740  -6.752   7.067  1.00  0.00           C  
ATOM   1523  C   ILE A 242      24.499  -5.322   6.573  1.00  0.00           C  
ATOM   1524  O   ILE A 242      24.113  -4.449   7.353  1.00  0.00           O  
ATOM   1525  CB  ILE A 242      25.930  -6.771   8.074  1.00  0.00           C  
ATOM   1526  CG1 ILE A 242      27.237  -6.309   7.394  1.00  0.00           C  
ATOM   1527  CG2 ILE A 242      26.079  -8.188   8.670  1.00  0.00           C  
ATOM   1528  CD1 ILE A 242      28.463  -6.197   8.302  1.00  0.00           C  
ATOM   1529  N   LEU A 243      24.700  -5.091   5.282  1.00  0.00           N  
ATOM   1530  CA  LEU A 243      24.458  -3.797   4.639  1.00  0.00           C  
ATOM   1531  C   LEU A 243      23.175  -3.827   3.808  1.00  0.00           C  
ATOM   1532  O   LEU A 243      22.932  -2.973   2.945  1.00  0.00           O  
ATOM   1533  CB  LEU A 243      25.646  -3.437   3.746  1.00  0.00           C  
ATOM   1534  CG  LEU A 243      27.028  -3.327   4.401  1.00  0.00           C  
ATOM   1535  CD1 LEU A 243      28.048  -3.006   3.321  1.00  0.00           C  
ATOM   1536  CD2 LEU A 243      27.080  -2.259   5.498  1.00  0.00           C  
ATOM   1537  N   ARG A 244      22.361  -4.847   4.043  1.00  0.00           N  
ATOM   1538  CA  ARG A 244      21.077  -5.021   3.352  1.00  0.00           C  
ATOM   1539  C   ARG A 244      19.939  -5.173   4.347  1.00  0.00           C  
ATOM   1540  O   ARG A 244      19.062  -6.025   4.194  1.00  0.00           O  
ATOM   1541  CB  ARG A 244      21.150  -6.210   2.390  1.00  0.00           C  
ATOM   1542  CG  ARG A 244      22.238  -6.090   1.319  1.00  0.00           C  
ATOM   1543  CD  ARG A 244      22.026  -4.954   0.334  1.00  0.00           C  
ATOM   1544  NE  ARG A 244      20.821  -5.140  -0.485  1.00  0.00           N  
ATOM   1545  CZ  ARG A 244      20.777  -5.737  -1.667  1.00  0.00           C  
ATOM   1546  NH1 ARG A 244      19.649  -5.811  -2.309  1.00  0.00           N1+
ATOM   1547  NH2 ARG A 244      21.819  -6.258  -2.251  1.00  0.00           N  
ATOM   1548  N   LEU A 245      19.992  -4.364   5.395  1.00  0.00           N  
ATOM   1549  CA  LEU A 245      18.935  -4.320   6.407  1.00  0.00           C  
ATOM   1550  C   LEU A 245      17.723  -3.606   5.811  1.00  0.00           C  
ATOM   1551  O   LEU A 245      17.868  -2.847   4.851  1.00  0.00           O  
ATOM   1552  CB  LEU A 245      19.412  -3.564   7.653  1.00  0.00           C  
ATOM   1553  CG  LEU A 245      20.554  -4.150   8.499  1.00  0.00           C  
ATOM   1554  CD1 LEU A 245      20.867  -3.202   9.648  1.00  0.00           C  
ATOM   1555  CD2 LEU A 245      20.214  -5.512   9.088  1.00  0.00           C  
ATOM   1556  N   ASN A 246      16.541  -3.807   6.384  1.00  0.00           N  
ATOM   1557  CA  ASN A 246      15.292  -3.313   5.791  1.00  0.00           C  
ATOM   1558  C   ASN A 246      15.251  -1.811   5.572  1.00  0.00           C  
ATOM   1559  O   ASN A 246      14.726  -1.370   4.558  1.00  0.00           O  
ATOM   1560  CB  ASN A 246      14.083  -3.660   6.664  1.00  0.00           C  
ATOM   1561  CG  ASN A 246      13.730  -5.110   6.615  1.00  0.00           C  
ATOM   1562  ND2 ASN A 246      14.054  -5.827   7.651  1.00  0.00           N  
ATOM   1563  OD1 ASN A 246      13.178  -5.588   5.637  1.00  0.00           O  
ATOM   1564  N   ALA A 247      15.813  -1.025   6.481  1.00  0.00           N  
ATOM   1565  CA  ALA A 247      15.810   0.422   6.294  1.00  0.00           C  
ATOM   1566  C   ALA A 247      16.554   0.776   5.013  1.00  0.00           C  
ATOM   1567  O   ALA A 247      16.047   1.493   4.172  1.00  0.00           O  
ATOM   1568  CB  ALA A 247      16.451   1.130   7.492  1.00  0.00           C  
ATOM   1569  N   MET A 248      17.743   0.221   4.844  1.00  0.00           N  
ATOM   1570  CA  MET A 248      18.586   0.571   3.705  1.00  0.00           C  
ATOM   1571  C   MET A 248      17.939   0.104   2.407  1.00  0.00           C  
ATOM   1572  O   MET A 248      17.974   0.790   1.396  1.00  0.00           O  
ATOM   1573  CB  MET A 248      19.947  -0.107   3.846  1.00  0.00           C  
ATOM   1574  CG  MET A 248      20.663   0.160   5.150  1.00  0.00           C  
ATOM   1575  SD  MET A 248      22.106  -0.895   5.161  1.00  0.00           S  
ATOM   1576  CE  MET A 248      22.549  -0.866   6.834  1.00  0.00           C  
ATOM   1577  N   VAL A 249      17.324  -1.066   2.446  1.00  0.00           N  
ATOM   1578  CA  VAL A 249      16.636  -1.616   1.280  1.00  0.00           C  
ATOM   1579  C   VAL A 249      15.434  -0.745   0.913  1.00  0.00           C  
ATOM   1580  O   VAL A 249      15.206  -0.460  -0.265  1.00  0.00           O  
ATOM   1581  CB  VAL A 249      16.232  -3.085   1.570  1.00  0.00           C  
ATOM   1582  CG1 VAL A 249      15.309  -3.648   0.500  1.00  0.00           C  
ATOM   1583  CG2 VAL A 249      17.498  -3.953   1.669  1.00  0.00           C  
ATOM   1584  N   SER A 250      14.699  -0.260   1.903  1.00  0.00           N  
ATOM   1585  CA  SER A 250      13.580   0.641   1.640  1.00  0.00           C  
ATOM   1586  C   SER A 250      14.090   1.962   1.072  1.00  0.00           C  
ATOM   1587  O   SER A 250      13.525   2.503   0.121  1.00  0.00           O  
ATOM   1588  CB  SER A 250      12.783   0.886   2.924  1.00  0.00           C  
ATOM   1589  OG  SER A 250      11.570   1.561   2.646  1.00  0.00           O  
ATOM   1590  N   PHE A 251      15.205   2.455   1.594  1.00  0.00           N  
ATOM   1591  CA  PHE A 251      15.776   3.708   1.107  1.00  0.00           C  
ATOM   1592  C   PHE A 251      16.166   3.583  -0.359  1.00  0.00           C  
ATOM   1593  O   PHE A 251      15.890   4.477  -1.162  1.00  0.00           O  
ATOM   1594  CB  PHE A 251      17.036   4.116   1.880  1.00  0.00           C  
ATOM   1595  CG  PHE A 251      16.859   4.317   3.370  1.00  0.00           C  
ATOM   1596  CD1 PHE A 251      15.601   4.440   4.002  1.00  0.00           C  
ATOM   1597  CD2 PHE A 251      18.015   4.379   4.166  1.00  0.00           C  
ATOM   1598  CE1 PHE A 251      15.512   4.592   5.409  1.00  0.00           C  
ATOM   1599  CE2 PHE A 251      17.939   4.543   5.559  1.00  0.00           C  
ATOM   1600  CZ  PHE A 251      16.689   4.650   6.183  1.00  0.00           C  
ATOM   1601  N   PHE A 252      16.789   2.472  -0.728  1.00  0.00           N  
ATOM   1602  CA  PHE A 252      17.165   2.257  -2.121  1.00  0.00           C  
ATOM   1603  C   PHE A 252      15.955   2.060  -3.020  1.00  0.00           C  
ATOM   1604  O   PHE A 252      15.961   2.529  -4.157  1.00  0.00           O  
ATOM   1605  CB  PHE A 252      18.088   1.046  -2.271  1.00  0.00           C  
ATOM   1606  CG  PHE A 252      19.454   1.246  -1.673  1.00  0.00           C  
ATOM   1607  CD1 PHE A 252      19.991   0.288  -0.797  1.00  0.00           C  
ATOM   1608  CD2 PHE A 252      20.232   2.373  -2.011  1.00  0.00           C  
ATOM   1609  CE1 PHE A 252      21.299   0.438  -0.273  1.00  0.00           C  
ATOM   1610  CE2 PHE A 252      21.539   2.533  -1.496  1.00  0.00           C  
ATOM   1611  CZ  PHE A 252      22.075   1.558  -0.634  1.00  0.00           C  
ATOM   1612  N   GLN A 253      14.909   1.409  -2.529  1.00  0.00           N  
ATOM   1613  CA  GLN A 253      13.701   1.221  -3.327  1.00  0.00           C  
ATOM   1614  C   GLN A 253      13.068   2.556  -3.666  1.00  0.00           C  
ATOM   1615  O   GLN A 253      12.705   2.802  -4.809  1.00  0.00           O  
ATOM   1616  CB  GLN A 253      12.658   0.405  -2.558  1.00  0.00           C  
ATOM   1617  CG  GLN A 253      11.383   0.124  -3.352  1.00  0.00           C  
ATOM   1618  CD  GLN A 253      10.278  -0.420  -2.489  1.00  0.00           C  
ATOM   1619  NE2 GLN A 253       9.117   0.170  -2.584  1.00  0.00           N  
ATOM   1620  OE1 GLN A 253      10.471  -1.357  -1.723  1.00  0.00           O  
ATOM   1621  N   LEU A 254      12.901   3.402  -2.665  1.00  0.00           N  
ATOM   1622  CA  LEU A 254      12.139   4.633  -2.837  1.00  0.00           C  
ATOM   1623  C   LEU A 254      12.962   5.678  -3.576  1.00  0.00           C  
ATOM   1624  O   LEU A 254      12.425   6.474  -4.336  1.00  0.00           O  
ATOM   1625  CB  LEU A 254      11.677   5.113  -1.462  1.00  0.00           C  
ATOM   1626  CG  LEU A 254      10.727   4.125  -0.753  1.00  0.00           C  
ATOM   1627  CD1 LEU A 254      10.641   4.421   0.732  1.00  0.00           C  
ATOM   1628  CD2 LEU A 254       9.327   4.116  -1.361  1.00  0.00           C  
ATOM   1629  N   PHE A 255      14.280   5.600  -3.461  1.00  0.00           N  
ATOM   1630  CA  PHE A 255      15.160   6.364  -4.343  1.00  0.00           C  
ATOM   1631  C   PHE A 255      15.022   5.890  -5.788  1.00  0.00           C  
ATOM   1632  O   PHE A 255      14.916   6.701  -6.702  1.00  0.00           O  
ATOM   1633  CB  PHE A 255      16.604   6.208  -3.866  1.00  0.00           C  
ATOM   1634  CG  PHE A 255      17.633   6.872  -4.744  1.00  0.00           C  
ATOM   1635  CD1 PHE A 255      17.400   8.116  -5.362  1.00  0.00           C  
ATOM   1636  CD2 PHE A 255      18.873   6.244  -4.936  1.00  0.00           C  
ATOM   1637  CE1 PHE A 255      18.400   8.734  -6.146  1.00  0.00           C  
ATOM   1638  CE2 PHE A 255      19.875   6.845  -5.728  1.00  0.00           C  
ATOM   1639  CZ  PHE A 255      19.638   8.091  -6.334  1.00  0.00           C  
ATOM   1640  N   THR A 256      14.959   4.585  -6.007  1.00  0.00           N  
ATOM   1641  CA  THR A 256      14.755   4.067  -7.359  1.00  0.00           C  
ATOM   1642  C   THR A 256      13.398   4.548  -7.884  1.00  0.00           C  
ATOM   1643  O   THR A 256      13.308   5.028  -9.006  1.00  0.00           O  
ATOM   1644  CB  THR A 256      14.835   2.518  -7.399  1.00  0.00           C  
ATOM   1645  CG2 THR A 256      14.798   1.983  -8.811  1.00  0.00           C  
ATOM   1646  OG1 THR A 256      16.060   2.070  -6.808  1.00  0.00           O  
ATOM   1647  N   SER A 257      12.353   4.500  -7.065  1.00  0.00           N  
ATOM   1648  CA  SER A 257      11.032   4.983  -7.473  1.00  0.00           C  
ATOM   1649  C   SER A 257      11.054   6.477  -7.791  1.00  0.00           C  
ATOM   1650  O   SER A 257      10.415   6.916  -8.740  1.00  0.00           O  
ATOM   1651  CB  SER A 257       9.996   4.707  -6.378  1.00  0.00           C  
ATOM   1652  OG  SER A 257       9.962   3.325  -6.053  1.00  0.00           O  
ATOM   1653  N   CYS A 258      11.835   7.249  -7.048  1.00  0.00           N  
ATOM   1654  CA  CYS A 258      11.991   8.677  -7.315  1.00  0.00           C  
ATOM   1655  C   CYS A 258      12.625   8.928  -8.678  1.00  0.00           C  
ATOM   1656  O   CYS A 258      12.176   9.788  -9.426  1.00  0.00           O  
ATOM   1657  CB  CYS A 258      12.865   9.329  -6.236  1.00  0.00           C  
ATOM   1658  SG  CYS A 258      12.985  11.123  -6.418  1.00  0.00           S  
ATOM   1659  N   LEU A 259      13.656   8.172  -9.028  1.00  0.00           N  
ATOM   1660  CA  LEU A 259      14.314   8.360 -10.321  1.00  0.00           C  
ATOM   1661  C   LEU A 259      13.470   7.867 -11.493  1.00  0.00           C  
ATOM   1662  O   LEU A 259      13.632   8.348 -12.615  1.00  0.00           O  
ATOM   1663  CB  LEU A 259      15.664   7.642 -10.354  1.00  0.00           C  
ATOM   1664  CG  LEU A 259      16.770   8.107  -9.397  1.00  0.00           C  
ATOM   1665  CD1 LEU A 259      17.993   7.241  -9.635  1.00  0.00           C  
ATOM   1666  CD2 LEU A 259      17.148   9.578  -9.581  1.00  0.00           C  
ATOM   1667  N   ILE A 260      12.584   6.912 -11.249  1.00  0.00           N  
ATOM   1668  CA  ILE A 260      11.652   6.423 -12.271  1.00  0.00           C  
ATOM   1669  C   ILE A 260      10.557   7.458 -12.534  1.00  0.00           C  
ATOM   1670  O   ILE A 260      10.232   7.752 -13.685  1.00  0.00           O  
ATOM   1671  CB  ILE A 260      11.019   5.067 -11.819  1.00  0.00           C  
ATOM   1672  CG1 ILE A 260      12.095   3.965 -11.849  1.00  0.00           C  
ATOM   1673  CG2 ILE A 260       9.828   4.632 -12.710  1.00  0.00           C  
ATOM   1674  CD1 ILE A 260      11.721   2.690 -11.106  1.00  0.00           C  
ATOM   1675  N   LEU A 261       9.992   8.032 -11.482  1.00  0.00           N  
ATOM   1676  CA  LEU A 261       8.782   8.847 -11.607  1.00  0.00           C  
ATOM   1677  C   LEU A 261       8.705  10.074 -12.520  1.00  0.00           C  
ATOM   1678  O   LEU A 261       7.645  10.280 -13.112  1.00  0.00           O  
ATOM   1679  CB  LEU A 261       8.333   9.284 -10.211  1.00  0.00           C  
ATOM   1680  CG  LEU A 261       7.432   8.261  -9.505  1.00  0.00           C  
ATOM   1681  CD1 LEU A 261       7.334   8.550  -8.031  1.00  0.00           C  
ATOM   1682  CD2 LEU A 261       6.024   8.227 -10.085  1.00  0.00           C  
ATOM   1683  N   PRO A 262       9.769  10.886 -12.686  1.00  0.00           N  
ATOM   1684  CA  PRO A 262       9.430  12.165 -13.325  1.00  0.00           C  
ATOM   1685  C   PRO A 262       9.010  12.111 -14.793  1.00  0.00           C  
ATOM   1686  O   PRO A 262       8.285  12.991 -15.254  1.00  0.00           O  
ATOM   1687  CB  PRO A 262      10.711  12.981 -13.140  1.00  0.00           C  
ATOM   1688  CG  PRO A 262      11.776  11.974 -13.128  1.00  0.00           C  
ATOM   1689  CD  PRO A 262      11.185  10.891 -12.279  1.00  0.00           C  
ATOM   1690  N   VAL A 263       9.373  11.076 -15.539  1.00  0.00           N  
ATOM   1691  CA  VAL A 263       8.934  10.965 -16.936  1.00  0.00           C  
ATOM   1692  C   VAL A 263       7.480  10.499 -17.043  1.00  0.00           C  
ATOM   1693  O   VAL A 263       6.896  10.488 -18.128  1.00  0.00           O  
ATOM   1694  CB  VAL A 263       9.867  10.036 -17.759  1.00  0.00           C  
ATOM   1695  CG1 VAL A 263      11.300  10.586 -17.755  1.00  0.00           C  
ATOM   1696  CG2 VAL A 263       9.857   8.604 -17.230  1.00  0.00           C  
ATOM   1697  N   TYR A 264       6.881  10.145 -15.913  1.00  0.00           N  
ATOM   1698  CA  TYR A 264       5.478   9.741 -15.852  1.00  0.00           C  
ATOM   1699  C   TYR A 264       4.624  10.796 -15.165  1.00  0.00           C  
ATOM   1700  O   TYR A 264       3.414  10.645 -15.082  1.00  0.00           O  
ATOM   1701  CB  TYR A 264       5.340   8.435 -15.069  1.00  0.00           C  
ATOM   1702  CG  TYR A 264       6.176   7.320 -15.642  1.00  0.00           C  
ATOM   1703  CD1 TYR A 264       7.413   6.982 -15.062  1.00  0.00           C  
ATOM   1704  CD2 TYR A 264       5.749   6.606 -16.778  1.00  0.00           C  
ATOM   1705  CE1 TYR A 264       8.221   5.963 -15.622  1.00  0.00           C  
ATOM   1706  CE2 TYR A 264       6.549   5.564 -17.322  1.00  0.00           C  
ATOM   1707  CZ  TYR A 264       7.777   5.257 -16.733  1.00  0.00           C  
ATOM   1708  OH  TYR A 264       8.563   4.262 -17.245  1.00  0.00           O  
ATOM   1709  N   THR A 265       5.250  11.843 -14.644  1.00  0.00           N  
ATOM   1710  CA  THR A 265       4.522  12.881 -13.912  1.00  0.00           C  
ATOM   1711  C   THR A 265       4.710  14.289 -14.459  1.00  0.00           C  
ATOM   1712  O   THR A 265       3.769  15.073 -14.439  1.00  0.00           O  
ATOM   1713  CB  THR A 265       4.936  12.885 -12.430  1.00  0.00           C  
ATOM   1714  CG2 THR A 265       4.643  11.548 -11.761  1.00  0.00           C  
ATOM   1715  OG1 THR A 265       6.344  13.107 -12.351  1.00  0.00           O  
ATOM   1716  N   LEU A 266       5.874  14.626 -14.998  1.00  0.00           N  
ATOM   1717  CA  LEU A 266       6.103  15.953 -15.585  1.00  0.00           C  
ATOM   1718  C   LEU A 266       5.148  16.380 -16.716  1.00  0.00           C  
ATOM   1719  O   LEU A 266       4.700  17.531 -16.714  1.00  0.00           O  
ATOM   1720  CB  LEU A 266       7.558  16.044 -16.066  1.00  0.00           C  
ATOM   1721  CG  LEU A 266       8.077  17.375 -16.632  1.00  0.00           C  
ATOM   1722  CD1 LEU A 266       7.892  18.559 -15.690  1.00  0.00           C  
ATOM   1723  CD2 LEU A 266       9.560  17.226 -16.956  1.00  0.00           C  
ATOM   1724  N   PRO A 267       4.772  15.489 -17.660  1.00  0.00           N  
ATOM   1725  CA  PRO A 267       3.832  16.035 -18.652  1.00  0.00           C  
ATOM   1726  C   PRO A 267       2.382  16.219 -18.178  1.00  0.00           C  
ATOM   1727  O   PRO A 267       1.521  16.621 -18.972  1.00  0.00           O  
ATOM   1728  CB  PRO A 267       3.913  15.003 -19.778  1.00  0.00           C  
ATOM   1729  CG  PRO A 267       4.123  13.741 -19.077  1.00  0.00           C  
ATOM   1730  CD  PRO A 267       5.095  14.082 -17.985  1.00  0.00           C  
ATOM   1731  N   PHE A 268       2.085  15.950 -16.912  1.00  0.00           N  
ATOM   1732  CA  PHE A 268       0.733  16.092 -16.373  1.00  0.00           C  
ATOM   1733  C   PHE A 268       0.572  17.378 -15.577  1.00  0.00           C  
ATOM   1734  O   PHE A 268      -0.423  18.072 -15.857  1.00  0.00           O  
ATOM   1735  CB  PHE A 268       0.387  14.886 -15.506  1.00  0.00           C  
ATOM   1736  CG  PHE A 268       0.297  13.602 -16.281  1.00  0.00           C  
ATOM   1737  CD1 PHE A 268       1.434  12.803 -16.493  1.00  0.00           C  
ATOM   1738  CD2 PHE A 268      -0.934  13.192 -16.817  1.00  0.00           C  
ATOM   1739  CE1 PHE A 268       1.351  11.609 -17.253  1.00  0.00           C  
ATOM   1740  CE2 PHE A 268      -1.036  11.993 -17.563  1.00  0.00           C  
ATOM   1741  CZ  PHE A 268       0.111  11.203 -17.787  1.00  0.00           C  
ATOM   1742  OXT PHE A 268       1.399  17.715 -14.706  1.00  0.00           O1-
TER    1743      PHE A 268 
ATOM   1744  N   GLY A 314      -1.909  26.520   6.898  1.00  0.00           N  
ATOM   1745  CA  GLY A 314      -1.238  26.668   5.596  1.00  0.00           C  
ATOM   1746  C   GLY A 314      -1.212  25.371   4.831  1.00  0.00           C  
ATOM   1747  O   GLY A 314      -0.763  24.353   5.351  1.00  0.00           O  
ATOM   1748  N   ALA A 315      -1.669  25.384   3.586  1.00  0.00           N  
ATOM   1749  CA  ALA A 315      -1.764  24.168   2.782  1.00  0.00           C  
ATOM   1750  C   ALA A 315      -0.400  23.514   2.541  1.00  0.00           C  
ATOM   1751  O   ALA A 315      -0.283  22.288   2.538  1.00  0.00           O  
ATOM   1752  CB  ALA A 315      -2.438  24.501   1.457  1.00  0.00           C  
ATOM   1753  N   TRP A 316       0.642  24.320   2.401  1.00  0.00           N  
ATOM   1754  CA  TRP A 316       1.993  23.787   2.247  1.00  0.00           C  
ATOM   1755  C   TRP A 316       2.425  22.964   3.462  1.00  0.00           C  
ATOM   1756  O   TRP A 316       3.165  21.992   3.318  1.00  0.00           O  
ATOM   1757  CB  TRP A 316       2.986  24.933   2.024  1.00  0.00           C  
ATOM   1758  CG  TRP A 316       3.118  25.824   3.233  1.00  0.00           C  
ATOM   1759  CD1 TRP A 316       2.341  26.890   3.562  1.00  0.00           C  
ATOM   1760  CD2 TRP A 316       4.036  25.671   4.333  1.00  0.00           C  
ATOM   1761  CE2 TRP A 316       3.691  26.649   5.310  1.00  0.00           C  
ATOM   1762  CE3 TRP A 316       5.079  24.765   4.621  1.00  0.00           C  
ATOM   1763  NE1 TRP A 316       2.661  27.385   4.793  1.00  0.00           N  
ATOM   1764  CZ2 TRP A 316       4.362  26.749   6.545  1.00  0.00           C  
ATOM   1765  CZ3 TRP A 316       5.747  24.854   5.867  1.00  0.00           C  
ATOM   1766  CH2 TRP A 316       5.381  25.853   6.814  1.00  0.00           C  
ATOM   1767  N   LYS A 317       1.955  23.310   4.656  1.00  0.00           N  
ATOM   1768  CA  LYS A 317       2.346  22.584   5.863  1.00  0.00           C  
ATOM   1769  C   LYS A 317       1.569  21.287   5.923  1.00  0.00           C  
ATOM   1770  O   LYS A 317       2.130  20.253   6.258  1.00  0.00           O  
ATOM   1771  CB  LYS A 317       2.116  23.426   7.125  1.00  0.00           C  
ATOM   1772  CG  LYS A 317       2.522  22.744   8.436  1.00  0.00           C  
ATOM   1773  CD  LYS A 317       4.016  22.443   8.554  1.00  0.00           C  
ATOM   1774  CE  LYS A 317       4.284  21.675   9.838  1.00  0.00           C  
ATOM   1775  NZ  LYS A 317       5.739  21.372  10.023  1.00  0.00           N1+
ATOM   1776  N   THR A 318       0.310  21.319   5.515  1.00  0.00           N  
ATOM   1777  CA  THR A 318      -0.488  20.097   5.428  1.00  0.00           C  
ATOM   1778  C   THR A 318       0.192  19.126   4.461  1.00  0.00           C  
ATOM   1779  O   THR A 318       0.314  17.939   4.748  1.00  0.00           O  
ATOM   1780  CB  THR A 318      -1.925  20.435   4.971  1.00  0.00           C  
ATOM   1781  CG2 THR A 318      -2.878  19.259   5.065  1.00  0.00           C  
ATOM   1782  OG1 THR A 318      -2.439  21.477   5.807  1.00  0.00           O  
ATOM   1783  N   PHE A 319       0.715  19.642   3.357  1.00  0.00           N  
ATOM   1784  CA  PHE A 319       1.444  18.820   2.392  1.00  0.00           C  
ATOM   1785  C   PHE A 319       2.788  18.314   2.938  1.00  0.00           C  
ATOM   1786  O   PHE A 319       3.170  17.173   2.698  1.00  0.00           O  
ATOM   1787  CB  PHE A 319       1.642  19.643   1.112  1.00  0.00           C  
ATOM   1788  CG  PHE A 319       2.167  18.867  -0.080  1.00  0.00           C  
ATOM   1789  CD1 PHE A 319       2.017  17.468  -0.217  1.00  0.00           C  
ATOM   1790  CD2 PHE A 319       2.792  19.578  -1.119  1.00  0.00           C  
ATOM   1791  CE1 PHE A 319       2.448  16.803  -1.390  1.00  0.00           C  
ATOM   1792  CE2 PHE A 319       3.238  18.919  -2.289  1.00  0.00           C  
ATOM   1793  CZ  PHE A 319       3.044  17.533  -2.433  1.00  0.00           C  
ATOM   1794  N   ALA A 320       3.495  19.122   3.716  1.00  0.00           N  
ATOM   1795  CA  ALA A 320       4.750  18.685   4.329  1.00  0.00           C  
ATOM   1796  C   ALA A 320       4.514  17.541   5.321  1.00  0.00           C  
ATOM   1797  O   ALA A 320       5.264  16.564   5.356  1.00  0.00           O  
ATOM   1798  CB  ALA A 320       5.428  19.871   5.029  1.00  0.00           C  
ATOM   1799  N   LEU A 321       3.455  17.660   6.109  1.00  0.00           N  
ATOM   1800  CA  LEU A 321       3.076  16.626   7.072  1.00  0.00           C  
ATOM   1801  C   LEU A 321       2.678  15.352   6.339  1.00  0.00           C  
ATOM   1802  O   LEU A 321       3.118  14.261   6.677  1.00  0.00           O  
ATOM   1803  CB  LEU A 321       1.892  17.123   7.907  1.00  0.00           C  
ATOM   1804  CG  LEU A 321       2.181  18.248   8.910  1.00  0.00           C  
ATOM   1805  CD1 LEU A 321       0.882  18.884   9.363  1.00  0.00           C  
ATOM   1806  CD2 LEU A 321       2.957  17.739  10.113  1.00  0.00           C  
ATOM   1807  N   PHE A 322       1.888  15.507   5.288  1.00  0.00           N  
ATOM   1808  CA  PHE A 322       1.454  14.397   4.444  1.00  0.00           C  
ATOM   1809  C   PHE A 322       2.658  13.644   3.870  1.00  0.00           C  
ATOM   1810  O   PHE A 322       2.714  12.409   3.926  1.00  0.00           O  
ATOM   1811  CB  PHE A 322       0.577  15.018   3.353  1.00  0.00           C  
ATOM   1812  CG  PHE A 322       0.055  14.072   2.314  1.00  0.00           C  
ATOM   1813  CD1 PHE A 322      -0.179  12.705   2.548  1.00  0.00           C  
ATOM   1814  CD2 PHE A 322      -0.229  14.603   1.048  1.00  0.00           C  
ATOM   1815  CE1 PHE A 322      -0.627  11.871   1.494  1.00  0.00           C  
ATOM   1816  CE2 PHE A 322      -0.723  13.803   0.011  1.00  0.00           C  
ATOM   1817  CZ  PHE A 322      -0.896  12.432   0.223  1.00  0.00           C  
ATOM   1818  N   SER A 323       3.655  14.374   3.391  1.00  0.00           N  
ATOM   1819  CA  SER A 323       4.896  13.757   2.930  1.00  0.00           C  
ATOM   1820  C   SER A 323       5.681  13.086   4.048  1.00  0.00           C  
ATOM   1821  O   SER A 323       6.223  12.011   3.840  1.00  0.00           O  
ATOM   1822  CB  SER A 323       5.774  14.796   2.235  1.00  0.00           C  
ATOM   1823  OG  SER A 323       5.101  15.281   1.087  1.00  0.00           O  
ATOM   1824  N   PHE A 324       5.708  13.652   5.244  1.00  0.00           N  
ATOM   1825  CA  PHE A 324       6.409  13.006   6.350  1.00  0.00           C  
ATOM   1826  C   PHE A 324       5.763  11.674   6.717  1.00  0.00           C  
ATOM   1827  O   PHE A 324       6.444  10.664   6.938  1.00  0.00           O  
ATOM   1828  CB  PHE A 324       6.425  13.903   7.585  1.00  0.00           C  
ATOM   1829  CG  PHE A 324       7.095  13.258   8.758  1.00  0.00           C  
ATOM   1830  CD1 PHE A 324       8.493  13.135   8.792  1.00  0.00           C  
ATOM   1831  CD2 PHE A 324       6.327  12.708   9.801  1.00  0.00           C  
ATOM   1832  CE1 PHE A 324       9.128  12.448   9.848  1.00  0.00           C  
ATOM   1833  CE2 PHE A 324       6.950  12.009  10.861  1.00  0.00           C  
ATOM   1834  CZ  PHE A 324       8.357  11.875  10.878  1.00  0.00           C  
ATOM   1835  N   PHE A 325       4.439  11.647   6.745  1.00  0.00           N  
ATOM   1836  CA  PHE A 325       3.734  10.412   7.065  1.00  0.00           C  
ATOM   1837  C   PHE A 325       3.979   9.368   5.978  1.00  0.00           C  
ATOM   1838  O   PHE A 325       4.082   8.186   6.276  1.00  0.00           O  
ATOM   1839  CB  PHE A 325       2.232  10.658   7.226  1.00  0.00           C  
ATOM   1840  CG  PHE A 325       1.879  11.716   8.239  1.00  0.00           C  
ATOM   1841  CD1 PHE A 325       0.891  12.673   7.935  1.00  0.00           C  
ATOM   1842  CD2 PHE A 325       2.511  11.766   9.499  1.00  0.00           C  
ATOM   1843  CE1 PHE A 325       0.579  13.709   8.847  1.00  0.00           C  
ATOM   1844  CE2 PHE A 325       2.208  12.800  10.420  1.00  0.00           C  
ATOM   1845  CZ  PHE A 325       1.249  13.781  10.086  1.00  0.00           C  
ATOM   1846  N   ASN A 326       4.128   9.799   4.731  1.00  0.00           N  
ATOM   1847  CA  ASN A 326       4.428   8.881   3.626  1.00  0.00           C  
ATOM   1848  C   ASN A 326       5.778   8.183   3.790  1.00  0.00           C  
ATOM   1849  O   ASN A 326       5.878   6.982   3.542  1.00  0.00           O  
ATOM   1850  CB  ASN A 326       4.402   9.630   2.287  1.00  0.00           C  
ATOM   1851  CG  ASN A 326       4.802   8.758   1.132  1.00  0.00           C  
ATOM   1852  ND2 ASN A 326       3.859   8.100   0.519  1.00  0.00           N  
ATOM   1853  OD1 ASN A 326       5.967   8.699   0.778  1.00  0.00           O  
ATOM   1854  N   ILE A 327       6.789   8.904   4.264  1.00  0.00           N  
ATOM   1855  CA  ILE A 327       8.115   8.314   4.487  1.00  0.00           C  
ATOM   1856  C   ILE A 327       7.969   7.172   5.484  1.00  0.00           C  
ATOM   1857  O   ILE A 327       8.462   6.062   5.283  1.00  0.00           O  
ATOM   1858  CB  ILE A 327       9.125   9.338   5.105  1.00  0.00           C  
ATOM   1859  CG1 ILE A 327       9.296  10.578   4.213  1.00  0.00           C  
ATOM   1860  CG2 ILE A 327      10.512   8.700   5.356  1.00  0.00           C  
ATOM   1861  CD1 ILE A 327       9.908  11.768   4.942  1.00  0.00           C  
ATOM   1862  N   CYS A 328       7.267   7.451   6.572  1.00  0.00           N  
ATOM   1863  CA  CYS A 328       7.160   6.491   7.660  1.00  0.00           C  
ATOM   1864  C   CYS A 328       6.315   5.284   7.263  1.00  0.00           C  
ATOM   1865  O   CYS A 328       6.655   4.147   7.571  1.00  0.00           O  
ATOM   1866  CB  CYS A 328       6.562   7.199   8.874  1.00  0.00           C  
ATOM   1867  SG  CYS A 328       7.523   8.652   9.371  1.00  0.00           S  
ATOM   1868  N   ASP A 329       5.238   5.540   6.539  1.00  0.00           N  
ATOM   1869  CA  ASP A 329       4.349   4.491   6.042  1.00  0.00           C  
ATOM   1870  C   ASP A 329       5.105   3.519   5.141  1.00  0.00           C  
ATOM   1871  O   ASP A 329       5.051   2.298   5.318  1.00  0.00           O  
ATOM   1872  CB  ASP A 329       3.220   5.182   5.274  1.00  0.00           C  
ATOM   1873  CG  ASP A 329       2.237   4.218   4.673  1.00  0.00           C  
ATOM   1874  OD1 ASP A 329       1.696   3.342   5.362  1.00  0.00           O  
ATOM   1875  OD2 ASP A 329       1.962   4.362   3.463  1.00  0.00           O1-
ATOM   1876  N   ASN A 330       5.887   4.058   4.217  1.00  0.00           N  
ATOM   1877  CA  ASN A 330       6.659   3.207   3.318  1.00  0.00           C  
ATOM   1878  C   ASN A 330       7.766   2.452   4.044  1.00  0.00           C  
ATOM   1879  O   ASN A 330       8.042   1.292   3.733  1.00  0.00           O  
ATOM   1880  CB  ASN A 330       7.303   4.037   2.206  1.00  0.00           C  
ATOM   1881  CG  ASN A 330       6.308   4.574   1.218  1.00  0.00           C  
ATOM   1882  ND2 ASN A 330       6.560   5.740   0.712  1.00  0.00           N  
ATOM   1883  OD1 ASN A 330       5.329   3.920   0.882  1.00  0.00           O  
ATOM   1884  N   LEU A 331       8.415   3.099   5.001  1.00  0.00           N  
ATOM   1885  CA  LEU A 331       9.526   2.473   5.713  1.00  0.00           C  
ATOM   1886  C   LEU A 331       9.081   1.285   6.559  1.00  0.00           C  
ATOM   1887  O   LEU A 331       9.694   0.220   6.514  1.00  0.00           O  
ATOM   1888  CB  LEU A 331      10.210   3.514   6.606  1.00  0.00           C  
ATOM   1889  CG  LEU A 331      11.438   3.070   7.417  1.00  0.00           C  
ATOM   1890  CD1 LEU A 331      12.558   2.521   6.539  1.00  0.00           C  
ATOM   1891  CD2 LEU A 331      11.957   4.247   8.240  1.00  0.00           C  
ATOM   1892  N   ILE A 332       8.013   1.443   7.327  1.00  0.00           N  
ATOM   1893  CA  ILE A 332       7.596   0.387   8.255  1.00  0.00           C  
ATOM   1894  C   ILE A 332       7.034  -0.808   7.483  1.00  0.00           C  
ATOM   1895  O   ILE A 332       7.227  -1.958   7.888  1.00  0.00           O  
ATOM   1896  CB  ILE A 332       6.614   0.930   9.334  1.00  0.00           C  
ATOM   1897  CG1 ILE A 332       7.261   2.086  10.130  1.00  0.00           C  
ATOM   1898  CG2 ILE A 332       6.181  -0.183  10.315  1.00  0.00           C  
ATOM   1899  CD1 ILE A 332       8.507   1.767  10.992  1.00  0.00           C  
ATOM   1900  N   THR A 333       6.468  -0.558   6.307  1.00  0.00           N  
ATOM   1901  CA  THR A 333       6.030  -1.637   5.413  1.00  0.00           C  
ATOM   1902  C   THR A 333       7.143  -2.662   5.164  1.00  0.00           C  
ATOM   1903  O   THR A 333       6.902  -3.872   5.226  1.00  0.00           O  
ATOM   1904  CB  THR A 333       5.584  -1.064   4.036  1.00  0.00           C  
ATOM   1905  CG2 THR A 333       5.121  -2.133   3.075  1.00  0.00           C  
ATOM   1906  OG1 THR A 333       4.481  -0.172   4.206  1.00  0.00           O  
ATOM   1907  N   SER A 334       8.370  -2.205   4.937  1.00  0.00           N  
ATOM   1908  CA  SER A 334       9.465  -3.125   4.610  1.00  0.00           C  
ATOM   1909  C   SER A 334       9.767  -4.107   5.742  1.00  0.00           C  
ATOM   1910  O   SER A 334      10.035  -5.291   5.514  1.00  0.00           O  
ATOM   1911  CB  SER A 334      10.735  -2.344   4.249  1.00  0.00           C  
ATOM   1912  OG  SER A 334      11.277  -1.653   5.366  1.00  0.00           O  
ATOM   1913  N   TYR A 335       9.666  -3.637   6.977  1.00  0.00           N  
ATOM   1914  CA  TYR A 335       9.940  -4.482   8.133  1.00  0.00           C  
ATOM   1915  C   TYR A 335       8.859  -5.529   8.334  1.00  0.00           C  
ATOM   1916  O   TYR A 335       9.135  -6.626   8.797  1.00  0.00           O  
ATOM   1917  CB  TYR A 335      10.010  -3.650   9.412  1.00  0.00           C  
ATOM   1918  CG  TYR A 335      11.227  -2.763   9.509  1.00  0.00           C  
ATOM   1919  CD1 TYR A 335      11.184  -1.415   9.097  1.00  0.00           C  
ATOM   1920  CD2 TYR A 335      12.429  -3.264  10.047  1.00  0.00           C  
ATOM   1921  CE1 TYR A 335      12.312  -0.567   9.264  1.00  0.00           C  
ATOM   1922  CE2 TYR A 335      13.556  -2.424  10.205  1.00  0.00           C  
ATOM   1923  CZ  TYR A 335      13.478  -1.081   9.833  1.00  0.00           C  
ATOM   1924  OH  TYR A 335      14.567  -0.289  10.065  1.00  0.00           O  
ATOM   1925  N   ILE A 336       7.615  -5.208   8.018  1.00  0.00           N  
ATOM   1926  CA  ILE A 336       6.535  -6.163   8.262  1.00  0.00           C  
ATOM   1927  C   ILE A 336       6.581  -7.254   7.188  1.00  0.00           C  
ATOM   1928  O   ILE A 336       6.362  -8.426   7.493  1.00  0.00           O  
ATOM   1929  CB  ILE A 336       5.160  -5.451   8.376  1.00  0.00           C  
ATOM   1930  CG1 ILE A 336       5.223  -4.435   9.537  1.00  0.00           C  
ATOM   1931  CG2 ILE A 336       4.027  -6.469   8.668  1.00  0.00           C  
ATOM   1932  CD1 ILE A 336       4.006  -3.552   9.706  1.00  0.00           C  
ATOM   1933  N   ILE A 337       6.966  -6.912   5.963  1.00  0.00           N  
ATOM   1934  CA  ILE A 337       7.188  -7.932   4.927  1.00  0.00           C  
ATOM   1935  C   ILE A 337       8.302  -8.877   5.395  1.00  0.00           C  
ATOM   1936  O   ILE A 337       8.193 -10.098   5.261  1.00  0.00           O  
ATOM   1937  CB  ILE A 337       7.526  -7.286   3.541  1.00  0.00           C  
ATOM   1938  CG1 ILE A 337       6.301  -6.503   3.026  1.00  0.00           C  
ATOM   1939  CG2 ILE A 337       7.938  -8.363   2.497  1.00  0.00           C  
ATOM   1940  CD1 ILE A 337       6.532  -5.608   1.804  1.00  0.00           C  
ATOM   1941  N   ASP A 338       9.344  -8.349   6.019  1.00  0.00           N  
ATOM   1942  CA  ASP A 338      10.401  -9.209   6.555  1.00  0.00           C  
ATOM   1943  C   ASP A 338       9.929 -10.089   7.714  1.00  0.00           C  
ATOM   1944  O   ASP A 338      10.201 -11.287   7.758  1.00  0.00           O  
ATOM   1945  CB  ASP A 338      11.566  -8.352   7.051  1.00  0.00           C  
ATOM   1946  CG  ASP A 338      12.745  -9.177   7.515  1.00  0.00           C  
ATOM   1947  OD1 ASP A 338      12.993 -10.278   6.984  1.00  0.00           O  
ATOM   1948  OD2 ASP A 338      13.472  -8.709   8.423  1.00  0.00           O1-
ATOM   1949  N   LYS A 339       9.240  -9.501   8.681  1.00  0.00           N  
ATOM   1950  CA  LYS A 339       8.886 -10.224   9.906  1.00  0.00           C  
ATOM   1951  C   LYS A 339       7.686 -11.154   9.830  1.00  0.00           C  
ATOM   1952  O   LYS A 339       7.605 -12.088  10.623  1.00  0.00           O  
ATOM   1953  CB  LYS A 339       8.674  -9.235  11.057  1.00  0.00           C  
ATOM   1954  CG  LYS A 339       9.926  -8.465  11.508  1.00  0.00           C  
ATOM   1955  CD  LYS A 339      11.043  -9.393  11.979  1.00  0.00           C  
ATOM   1956  CE  LYS A 339      12.196  -8.620  12.592  1.00  0.00           C  
ATOM   1957  NZ  LYS A 339      13.310  -9.559  12.937  1.00  0.00           N1+
ATOM   1958  N   PHE A 340       6.767 -10.925   8.905  1.00  0.00           N  
ATOM   1959  CA  PHE A 340       5.595 -11.795   8.762  1.00  0.00           C  
ATOM   1960  C   PHE A 340       5.579 -12.644   7.499  1.00  0.00           C  
ATOM   1961  O   PHE A 340       4.776 -13.580   7.411  1.00  0.00           O  
ATOM   1962  CB  PHE A 340       4.312 -10.958   8.786  1.00  0.00           C  
ATOM   1963  CG  PHE A 340       3.624 -10.931  10.125  1.00  0.00           C  
ATOM   1964  CD1 PHE A 340       3.376 -12.118  10.841  1.00  0.00           C  
ATOM   1965  CD2 PHE A 340       3.181  -9.714  10.660  1.00  0.00           C  
ATOM   1966  CE1 PHE A 340       2.706 -12.088  12.084  1.00  0.00           C  
ATOM   1967  CE2 PHE A 340       2.480  -9.670  11.889  1.00  0.00           C  
ATOM   1968  CZ  PHE A 340       2.259 -10.857  12.611  1.00  0.00           C  
ATOM   1969  N   SER A 341       6.443 -12.304   6.546  1.00  0.00           N  
ATOM   1970  CA  SER A 341       6.444 -12.838   5.174  1.00  0.00           C  
ATOM   1971  C   SER A 341       5.203 -12.354   4.407  1.00  0.00           C  
ATOM   1972  O   SER A 341       4.178 -12.015   5.004  1.00  0.00           O  
ATOM   1973  CB  SER A 341       6.667 -14.360   5.155  1.00  0.00           C  
ATOM   1974  OG  SER A 341       6.723 -14.882   3.840  1.00  0.00           O  
ATOM   1975  N   THR A 342       5.307 -12.194   3.092  1.00  0.00           N  
ATOM   1976  CA  THR A 342       4.311 -11.424   2.332  1.00  0.00           C  
ATOM   1977  C   THR A 342       2.882 -11.959   2.437  1.00  0.00           C  
ATOM   1978  O   THR A 342       1.932 -11.178   2.573  1.00  0.00           O  
ATOM   1979  CB  THR A 342       4.699 -11.309   0.842  1.00  0.00           C  
ATOM   1980  CG2 THR A 342       3.914 -10.238   0.127  1.00  0.00           C  
ATOM   1981  OG1 THR A 342       6.065 -10.910   0.751  1.00  0.00           O  
ATOM   1982  N   MET A 343       2.730 -13.278   2.481  1.00  0.00           N  
ATOM   1983  CA  MET A 343       1.408 -13.893   2.638  1.00  0.00           C  
ATOM   1984  C   MET A 343       0.673 -13.494   3.923  1.00  0.00           C  
ATOM   1985  O   MET A 343      -0.556 -13.543   3.960  1.00  0.00           O  
ATOM   1986  CB  MET A 343       1.497 -15.423   2.592  1.00  0.00           C  
ATOM   1987  CG  MET A 343       1.952 -16.004   1.261  1.00  0.00           C  
ATOM   1988  SD  MET A 343       1.713 -17.800   1.244  1.00  0.00           S  
ATOM   1989  CE  MET A 343       2.273 -18.224  -0.374  1.00  0.00           C  
ATOM   1990  N   THR A 344       1.388 -13.067   4.957  1.00  0.00           N  
ATOM   1991  CA  THR A 344       0.760 -12.574   6.187  1.00  0.00           C  
ATOM   1992  C   THR A 344       0.880 -11.055   6.305  1.00  0.00           C  
ATOM   1993  O   THR A 344       0.004 -10.411   6.869  1.00  0.00           O  
ATOM   1994  CB  THR A 344       1.353 -13.272   7.427  1.00  0.00           C  
ATOM   1995  CG2 THR A 344       0.578 -12.996   8.702  1.00  0.00           C  
ATOM   1996  OG1 THR A 344       1.341 -14.687   7.213  1.00  0.00           O  
ATOM   1997  N   TYR A 345       1.879 -10.443   5.684  1.00  0.00           N  
ATOM   1998  CA  TYR A 345       1.937  -8.980   5.609  1.00  0.00           C  
ATOM   1999  C   TYR A 345       0.678  -8.404   4.955  1.00  0.00           C  
ATOM   2000  O   TYR A 345       0.137  -7.402   5.418  1.00  0.00           O  
ATOM   2001  CB  TYR A 345       3.160  -8.515   4.812  1.00  0.00           C  
ATOM   2002  CG  TYR A 345       2.970  -7.121   4.250  1.00  0.00           C  
ATOM   2003  CD1 TYR A 345       3.055  -5.987   5.081  1.00  0.00           C  
ATOM   2004  CD2 TYR A 345       2.605  -6.937   2.899  1.00  0.00           C  
ATOM   2005  CE1 TYR A 345       2.696  -4.704   4.601  1.00  0.00           C  
ATOM   2006  CE2 TYR A 345       2.244  -5.654   2.415  1.00  0.00           C  
ATOM   2007  CZ  TYR A 345       2.268  -4.557   3.281  1.00  0.00           C  
ATOM   2008  OH  TYR A 345       1.867  -3.323   2.845  1.00  0.00           O  
ATOM   2009  N   THR A 346       0.151  -9.048   3.925  1.00  0.00           N  
ATOM   2010  CA  THR A 346      -1.075  -8.540   3.311  1.00  0.00           C  
ATOM   2011  C   THR A 346      -2.288  -8.701   4.221  1.00  0.00           C  
ATOM   2012  O   THR A 346      -3.231  -7.929   4.132  1.00  0.00           O  
ATOM   2013  CB  THR A 346      -1.333  -9.198   1.950  1.00  0.00           C  
ATOM   2014  CG2 THR A 346      -0.295  -8.744   0.943  1.00  0.00           C  
ATOM   2015  OG1 THR A 346      -1.215 -10.619   2.072  1.00  0.00           O  
ATOM   2016  N   ILE A 347      -2.251  -9.630   5.165  1.00  0.00           N  
ATOM   2017  CA  ILE A 347      -3.312  -9.729   6.168  1.00  0.00           C  
ATOM   2018  C   ILE A 347      -3.176  -8.533   7.109  1.00  0.00           C  
ATOM   2019  O   ILE A 347      -4.167  -7.898   7.441  1.00  0.00           O  
ATOM   2020  CB  ILE A 347      -3.264 -11.068   6.963  1.00  0.00           C  
ATOM   2021  CG1 ILE A 347      -3.372 -12.246   5.977  1.00  0.00           C  
ATOM   2022  CG2 ILE A 347      -4.396 -11.128   8.022  1.00  0.00           C  
ATOM   2023  CD1 ILE A 347      -3.117 -13.620   6.571  1.00  0.00           C  
ATOM   2024  N   VAL A 348      -1.958  -8.170   7.490  1.00  0.00           N  
ATOM   2025  CA  VAL A 348      -1.735  -7.000   8.351  1.00  0.00           C  
ATOM   2026  C   VAL A 348      -2.225  -5.733   7.656  1.00  0.00           C  
ATOM   2027  O   VAL A 348      -2.921  -4.915   8.267  1.00  0.00           O  
ATOM   2028  CB  VAL A 348      -0.230  -6.849   8.741  1.00  0.00           C  
ATOM   2029  CG1 VAL A 348       0.030  -5.595   9.594  1.00  0.00           C  
ATOM   2030  CG2 VAL A 348       0.238  -8.078   9.511  1.00  0.00           C  
ATOM   2031  N   SER A 349      -1.934  -5.565   6.374  1.00  0.00           N  
ATOM   2032  CA  SER A 349      -2.416  -4.381   5.668  1.00  0.00           C  
ATOM   2033  C   SER A 349      -3.940  -4.429   5.504  1.00  0.00           C  
ATOM   2034  O   SER A 349      -4.607  -3.401   5.537  1.00  0.00           O  
ATOM   2035  CB  SER A 349      -1.699  -4.213   4.327  1.00  0.00           C  
ATOM   2036  OG  SER A 349      -2.046  -5.225   3.398  1.00  0.00           O  
ATOM   2037  N   CYS A 350      -4.532  -5.611   5.427  1.00  0.00           N  
ATOM   2038  CA  CYS A 350      -5.990  -5.738   5.414  1.00  0.00           C  
ATOM   2039  C   CYS A 350      -6.674  -5.638   6.779  1.00  0.00           C  
ATOM   2040  O   CYS A 350      -7.892  -5.518   6.840  1.00  0.00           O  
ATOM   2041  CB  CYS A 350      -6.389  -7.028   4.710  1.00  0.00           C  
ATOM   2042  SG  CYS A 350      -5.960  -6.945   2.965  1.00  0.00           S  
ATOM   2043  N   ILE A 351      -5.924  -5.643   7.870  1.00  0.00           N  
ATOM   2044  CA  ILE A 351      -6.440  -5.241   9.186  1.00  0.00           C  
ATOM   2045  C   ILE A 351      -6.374  -3.709   9.249  1.00  0.00           C  
ATOM   2046  O   ILE A 351      -7.258  -3.042   9.792  1.00  0.00           O  
ATOM   2047  CB  ILE A 351      -5.606  -5.912  10.329  1.00  0.00           C  
ATOM   2048  CG1 ILE A 351      -5.864  -7.434  10.331  1.00  0.00           C  
ATOM   2049  CG2 ILE A 351      -5.946  -5.324  11.722  1.00  0.00           C  
ATOM   2050  CD1 ILE A 351      -4.854  -8.278  11.125  1.00  0.00           C  
ATOM   2051  N   GLN A 352      -5.344  -3.138   8.645  1.00  0.00           N  
ATOM   2052  CA  GLN A 352      -5.158  -1.687   8.620  1.00  0.00           C  
ATOM   2053  C   GLN A 352      -6.231  -0.959   7.793  1.00  0.00           C  
ATOM   2054  O   GLN A 352      -6.767   0.059   8.227  1.00  0.00           O  
ATOM   2055  CB  GLN A 352      -3.768  -1.419   8.040  1.00  0.00           C  
ATOM   2056  CG  GLN A 352      -3.258  -0.007   8.102  1.00  0.00           C  
ATOM   2057  CD  GLN A 352      -1.984   0.121   7.307  1.00  0.00           C  
ATOM   2058  NE2 GLN A 352      -0.927   0.489   7.960  1.00  0.00           N  
ATOM   2059  OE1 GLN A 352      -1.947  -0.141   6.113  1.00  0.00           O  
ATOM   2060  N   GLY A 353      -6.573  -1.491   6.626  1.00  0.00           N  
ATOM   2061  CA  GLY A 353      -7.583  -0.889   5.757  1.00  0.00           C  
ATOM   2062  C   GLY A 353      -8.923  -0.503   6.371  1.00  0.00           C  
ATOM   2063  O   GLY A 353      -9.309   0.674   6.296  1.00  0.00           O  
ATOM   2064  N   PRO A 354      -9.654  -1.422   7.030  1.00  0.00           N  
ATOM   2065  CA  PRO A 354     -10.905  -0.973   7.649  1.00  0.00           C  
ATOM   2066  C   PRO A 354     -10.712  -0.030   8.839  1.00  0.00           C  
ATOM   2067  O   PRO A 354     -11.608   0.745   9.148  1.00  0.00           O  
ATOM   2068  CB  PRO A 354     -11.553  -2.294   8.082  1.00  0.00           C  
ATOM   2069  CG  PRO A 354     -10.422  -3.180   8.367  1.00  0.00           C  
ATOM   2070  CD  PRO A 354      -9.462  -2.866   7.256  1.00  0.00           C  
ATOM   2071  N   ALA A 355      -9.559  -0.038   9.496  1.00  0.00           N  
ATOM   2072  CA  ALA A 355      -9.319   0.887  10.602  1.00  0.00           C  
ATOM   2073  C   ALA A 355      -9.127   2.320  10.084  1.00  0.00           C  
ATOM   2074  O   ALA A 355      -9.524   3.290  10.732  1.00  0.00           O  
ATOM   2075  CB  ALA A 355      -8.111   0.421  11.408  1.00  0.00           C  
ATOM   2076  N   ILE A 356      -8.567   2.459   8.890  1.00  0.00           N  
ATOM   2077  CA  ILE A 356      -8.461   3.766   8.235  1.00  0.00           C  
ATOM   2078  C   ILE A 356      -9.869   4.252   7.889  1.00  0.00           C  
ATOM   2079  O   ILE A 356     -10.184   5.433   8.039  1.00  0.00           O  
ATOM   2080  CB  ILE A 356      -7.604   3.680   6.940  1.00  0.00           C  
ATOM   2081  CG1 ILE A 356      -6.153   3.286   7.267  1.00  0.00           C  
ATOM   2082  CG2 ILE A 356      -7.613   5.013   6.151  1.00  0.00           C  
ATOM   2083  CD1 ILE A 356      -5.430   2.605   6.115  1.00  0.00           C  
ATOM   2084  N   ALA A 357     -10.744   3.348   7.470  1.00  0.00           N  
ATOM   2085  CA  ALA A 357     -12.116   3.741   7.164  1.00  0.00           C  
ATOM   2086  C   ALA A 357     -12.837   4.235   8.425  1.00  0.00           C  
ATOM   2087  O   ALA A 357     -13.525   5.247   8.380  1.00  0.00           O  
ATOM   2088  CB  ALA A 357     -12.867   2.583   6.511  1.00  0.00           C  
ATOM   2089  N   ILE A 358     -12.631   3.573   9.559  1.00  0.00           N  
ATOM   2090  CA  ILE A 358     -13.228   4.014  10.829  1.00  0.00           C  
ATOM   2091  C   ILE A 358     -12.715   5.414  11.171  1.00  0.00           C  
ATOM   2092  O   ILE A 358     -13.485   6.269  11.616  1.00  0.00           O  
ATOM   2093  CB  ILE A 358     -12.906   3.030  12.005  1.00  0.00           C  
ATOM   2094  CG1 ILE A 358     -13.517   1.644  11.735  1.00  0.00           C  
ATOM   2095  CG2 ILE A 358     -13.468   3.542  13.358  1.00  0.00           C  
ATOM   2096  CD1 ILE A 358     -12.944   0.502  12.587  1.00  0.00           C  
ATOM   2097  N   ALA A 359     -11.440   5.683  10.918  1.00  0.00           N  
ATOM   2098  CA  ALA A 359     -10.881   7.007  11.183  1.00  0.00           C  
ATOM   2099  C   ALA A 359     -11.528   8.077  10.299  1.00  0.00           C  
ATOM   2100  O   ALA A 359     -11.820   9.175  10.754  1.00  0.00           O  
ATOM   2101  CB  ALA A 359      -9.364   6.985  10.981  1.00  0.00           C  
ATOM   2102  N   TYR A 360     -11.802   7.747   9.046  1.00  0.00           N  
ATOM   2103  CA  TYR A 360     -12.500   8.666   8.148  1.00  0.00           C  
ATOM   2104  C   TYR A 360     -13.966   8.880   8.517  1.00  0.00           C  
ATOM   2105  O   TYR A 360     -14.581   9.872   8.127  1.00  0.00           O  
ATOM   2106  CB  TYR A 360     -12.463   8.127   6.725  1.00  0.00           C  
ATOM   2107  CG  TYR A 360     -11.348   8.686   5.879  1.00  0.00           C  
ATOM   2108  CD1 TYR A 360     -10.263   7.889   5.457  1.00  0.00           C  
ATOM   2109  CD2 TYR A 360     -11.398  10.027   5.464  1.00  0.00           C  
ATOM   2110  CE1 TYR A 360      -9.260   8.429   4.592  1.00  0.00           C  
ATOM   2111  CE2 TYR A 360     -10.415  10.558   4.606  1.00  0.00           C  
ATOM   2112  CZ  TYR A 360      -9.380   9.755   4.155  1.00  0.00           C  
ATOM   2113  OH  TYR A 360      -8.537  10.347   3.259  1.00  0.00           O  
ATOM   2114  N   TYR A 361     -14.537   7.961   9.278  1.00  0.00           N  
ATOM   2115  CA  TYR A 361     -15.892   8.133   9.788  1.00  0.00           C  
ATOM   2116  C   TYR A 361     -15.913   8.790  11.159  1.00  0.00           C  
ATOM   2117  O   TYR A 361     -16.993   8.955  11.730  1.00  0.00           O  
ATOM   2118  CB  TYR A 361     -16.613   6.787   9.879  1.00  0.00           C  
ATOM   2119  CG  TYR A 361     -16.750   6.080   8.552  1.00  0.00           C  
ATOM   2120  CD1 TYR A 361     -16.510   4.695   8.455  1.00  0.00           C  
ATOM   2121  CD2 TYR A 361     -17.107   6.784   7.381  1.00  0.00           C  
ATOM   2122  CE1 TYR A 361     -16.572   4.040   7.203  1.00  0.00           C  
ATOM   2123  CE2 TYR A 361     -17.180   6.128   6.136  1.00  0.00           C  
ATOM   2124  CZ  TYR A 361     -16.893   4.769   6.062  1.00  0.00           C  
ATOM   2125  OH  TYR A 361     -16.936   4.159   4.847  1.00  0.00           O  
ATOM   2126  N   PHE A 362     -14.761   9.134  11.720  1.00  0.00           N  
ATOM   2127  CA  PHE A 362     -14.741   9.775  13.031  1.00  0.00           C  
ATOM   2128  C   PHE A 362     -15.379  11.151  12.886  1.00  0.00           C  
ATOM   2129  O   PHE A 362     -14.900  12.002  12.143  1.00  0.00           O  
ATOM   2130  CB  PHE A 362     -13.323   9.884  13.593  1.00  0.00           C  
ATOM   2131  CG  PHE A 362     -13.264  10.586  14.920  1.00  0.00           C  
ATOM   2132  CD1 PHE A 362     -13.984  10.097  16.024  1.00  0.00           C  
ATOM   2133  CD2 PHE A 362     -12.499  11.755  15.068  1.00  0.00           C  
ATOM   2134  CE1 PHE A 362     -13.984  10.797  17.252  1.00  0.00           C  
ATOM   2135  CE2 PHE A 362     -12.488  12.469  16.290  1.00  0.00           C  
ATOM   2136  CZ  PHE A 362     -13.242  11.991  17.383  1.00  0.00           C  
ATOM   2137  N   LYS A 363     -16.508  11.341  13.553  1.00  0.00           N  
ATOM   2138  CA  LYS A 363     -17.403  12.471  13.288  1.00  0.00           C  
ATOM   2139  C   LYS A 363     -16.755  13.827  13.497  1.00  0.00           C  
ATOM   2140  O   LYS A 363     -17.080  14.794  12.807  1.00  0.00           O  
ATOM   2141  CB  LYS A 363     -18.644  12.320  14.173  1.00  0.00           C  
ATOM   2142  CG  LYS A 363     -19.734  13.343  13.906  1.00  0.00           C  
ATOM   2143  CD  LYS A 363     -20.984  13.016  14.689  1.00  0.00           C  
ATOM   2144  CE  LYS A 363     -22.057  14.053  14.431  1.00  0.00           C  
ATOM   2145  NZ  LYS A 363     -23.274  13.791  15.253  1.00  0.00           N1+
ATOM   2146  N   PHE A 364     -15.821  13.884  14.431  1.00  0.00           N  
ATOM   2147  CA  PHE A 364     -15.213  15.140  14.843  1.00  0.00           C  
ATOM   2148  C   PHE A 364     -13.786  15.307  14.336  1.00  0.00           C  
ATOM   2149  O   PHE A 364     -13.014  16.076  14.904  1.00  0.00           O  
ATOM   2150  CB  PHE A 364     -15.283  15.214  16.369  1.00  0.00           C  
ATOM   2151  CG  PHE A 364     -16.647  14.879  16.908  1.00  0.00           C  
ATOM   2152  CD1 PHE A 364     -16.886  13.637  17.528  1.00  0.00           C  
ATOM   2153  CD2 PHE A 364     -17.712  15.785  16.759  1.00  0.00           C  
ATOM   2154  CE1 PHE A 364     -18.185  13.289  17.972  1.00  0.00           C  
ATOM   2155  CE2 PHE A 364     -19.016  15.450  17.197  1.00  0.00           C  
ATOM   2156  CZ  PHE A 364     -19.251  14.196  17.802  1.00  0.00           C  
ATOM   2157  N   LEU A 365     -13.419  14.573  13.293  1.00  0.00           N  
ATOM   2158  CA  LEU A 365     -12.038  14.559  12.810  1.00  0.00           C  
ATOM   2159  C   LEU A 365     -11.538  15.917  12.320  1.00  0.00           C  
ATOM   2160  O   LEU A 365     -12.167  16.567  11.471  1.00  0.00           O  
ATOM   2161  CB  LEU A 365     -11.928  13.557  11.662  1.00  0.00           C  
ATOM   2162  CG  LEU A 365     -10.554  13.208  11.083  1.00  0.00           C  
ATOM   2163  CD1 LEU A 365      -9.703  12.372  12.034  1.00  0.00           C  
ATOM   2164  CD2 LEU A 365     -10.771  12.457   9.784  1.00  0.00           C  
ATOM   2165  N   ALA A 366     -10.393  16.328  12.846  1.00  0.00           N  
ATOM   2166  CA  ALA A 366      -9.755  17.565  12.420  1.00  0.00           C  
ATOM   2167  C   ALA A 366      -9.292  17.390  10.972  1.00  0.00           C  
ATOM   2168  O   ALA A 366      -8.756  16.347  10.591  1.00  0.00           O  
ATOM   2169  CB  ALA A 366      -8.575  17.894  13.338  1.00  0.00           C  
ATOM   2170  N   GLY A 367      -9.512  18.416  10.166  1.00  0.00           N  
ATOM   2171  CA  GLY A 367      -9.188  18.375   8.751  1.00  0.00           C  
ATOM   2172  C   GLY A 367     -10.419  18.280   7.879  1.00  0.00           C  
ATOM   2173  O   GLY A 367     -10.333  18.563   6.689  1.00  0.00           O  
ATOM   2174  N   ASP A 368     -11.557  17.942   8.477  1.00  0.00           N  
ATOM   2175  CA  ASP A 368     -12.860  17.958   7.795  1.00  0.00           C  
ATOM   2176  C   ASP A 368     -12.911  17.143   6.501  1.00  0.00           C  
ATOM   2177  O   ASP A 368     -13.283  17.628   5.433  1.00  0.00           O  
ATOM   2178  CB  ASP A 368     -13.320  19.400   7.546  1.00  0.00           C  
ATOM   2179  CG  ASP A 368     -13.558  20.151   8.832  1.00  0.00           C  
ATOM   2180  OD1 ASP A 368     -14.423  19.708   9.623  1.00  0.00           O  
ATOM   2181  OD2 ASP A 368     -12.907  21.190   9.077  1.00  0.00           O1-
ATOM   2182  N   VAL A 369     -12.542  15.875   6.610  1.00  0.00           N  
ATOM   2183  CA  VAL A 369     -12.632  14.917   5.501  1.00  0.00           C  
ATOM   2184  C   VAL A 369     -13.574  13.780   5.900  1.00  0.00           C  
ATOM   2185  O   VAL A 369     -13.544  12.688   5.338  1.00  0.00           O  
ATOM   2186  CB  VAL A 369     -11.235  14.389   5.064  1.00  0.00           C  
ATOM   2187  CG1 VAL A 369     -10.414  15.507   4.428  1.00  0.00           C  
ATOM   2188  CG2 VAL A 369     -10.454  13.787   6.238  1.00  0.00           C  
ATOM   2189  N   VAL A 370     -14.441  14.060   6.862  1.00  0.00           N  
ATOM   2190  CA  VAL A 370     -15.344  13.061   7.436  1.00  0.00           C  
ATOM   2191  C   VAL A 370     -16.376  12.624   6.396  1.00  0.00           C  
ATOM   2192  O   VAL A 370     -16.908  13.465   5.663  1.00  0.00           O  
ATOM   2193  CB  VAL A 370     -16.095  13.653   8.673  1.00  0.00           C  
ATOM   2194  CG1 VAL A 370     -16.954  12.598   9.385  1.00  0.00           C  
ATOM   2195  CG2 VAL A 370     -15.102  14.242   9.676  1.00  0.00           C  
ATOM   2196  N   ARG A 371     -16.698  11.337   6.340  1.00  0.00           N  
ATOM   2197  CA  ARG A 371     -17.795  10.839   5.498  1.00  0.00           C  
ATOM   2198  C   ARG A 371     -18.841  10.184   6.378  1.00  0.00           C  
ATOM   2199  O   ARG A 371     -18.565   9.851   7.530  1.00  0.00           O  
ATOM   2200  CB  ARG A 371     -17.296   9.820   4.463  1.00  0.00           C  
ATOM   2201  CG  ARG A 371     -16.291  10.360   3.457  1.00  0.00           C  
ATOM   2202  CD  ARG A 371     -16.823  11.458   2.537  1.00  0.00           C  
ATOM   2203  NE  ARG A 371     -17.879  11.006   1.618  1.00  0.00           N  
ATOM   2204  CZ  ARG A 371     -18.505  11.758   0.723  1.00  0.00           C  
ATOM   2205  NH1 ARG A 371     -18.224  13.016   0.514  1.00  0.00           N1+
ATOM   2206  NH2 ARG A 371     -19.464  11.240   0.016  1.00  0.00           N  
ATOM   2207  N   GLU A 372     -20.024   9.978   5.822  1.00  0.00           N  
ATOM   2208  CA  GLU A 372     -21.108   9.262   6.489  1.00  0.00           C  
ATOM   2209  C   GLU A 372     -21.614   8.190   5.519  1.00  0.00           C  
ATOM   2210  O   GLU A 372     -22.038   8.527   4.406  1.00  0.00           O  
ATOM   2211  CB  GLU A 372     -22.253  10.219   6.827  1.00  0.00           C  
ATOM   2212  CG  GLU A 372     -21.871  11.309   7.819  1.00  0.00           C  
ATOM   2213  CD  GLU A 372     -23.012  12.268   8.106  1.00  0.00           C  
ATOM   2214  OE1 GLU A 372     -24.162  12.007   7.689  1.00  0.00           O  
ATOM   2215  OE2 GLU A 372     -22.773  13.332   8.728  1.00  0.00           O1-
ATOM   2216  N   PRO A 373     -21.543   6.898   5.888  1.00  0.00           N  
ATOM   2217  CA  PRO A 373     -22.019   5.884   4.940  1.00  0.00           C  
ATOM   2218  C   PRO A 373     -23.510   5.932   4.612  1.00  0.00           C  
ATOM   2219  O   PRO A 373     -24.333   6.424   5.392  1.00  0.00           O  
ATOM   2220  CB  PRO A 373     -21.707   4.568   5.658  1.00  0.00           C  
ATOM   2221  CG  PRO A 373     -20.654   4.899   6.608  1.00  0.00           C  
ATOM   2222  CD  PRO A 373     -21.026   6.251   7.105  1.00  0.00           C  
ATOM   2223  N   ARG A 374     -23.872   5.304   3.499  1.00  0.00           N  
ATOM   2224  CA  ARG A 374     -25.273   5.094   3.096  1.00  0.00           C  
ATOM   2225  C   ARG A 374     -25.883   3.909   3.844  1.00  0.00           C  
ATOM   2226  O   ARG A 374     -27.031   3.532   3.617  1.00  0.00           O  
ATOM   2227  CB  ARG A 374     -25.349   4.824   1.585  1.00  0.00           C  
ATOM   2228  CG  ARG A 374     -24.754   5.921   0.688  1.00  0.00           C  
ATOM   2229  CD  ARG A 374     -25.467   7.267   0.792  1.00  0.00           C  
ATOM   2230  NE  ARG A 374     -26.869   7.176   0.362  1.00  0.00           N  
ATOM   2231  CZ  ARG A 374     -27.751   8.162   0.324  1.00  0.00           C  
ATOM   2232  NH1 ARG A 374     -27.513   9.377   0.742  1.00  0.00           N1+
ATOM   2233  NH2 ARG A 374     -28.920   7.894  -0.176  1.00  0.00           N  
ATOM   2234  N   LEU A 375     -25.063   3.301   4.692  1.00  0.00           N  
ATOM   2235  CA  LEU A 375     -25.329   2.138   5.551  1.00  0.00           C  
ATOM   2236  C   LEU A 375     -25.524   0.808   4.813  1.00  0.00           C  
ATOM   2237  O   LEU A 375     -25.072  -0.235   5.285  1.00  0.00           O  
ATOM   2238  CB  LEU A 375     -26.452   2.412   6.563  1.00  0.00           C  
ATOM   2239  CG  LEU A 375     -26.336   3.692   7.415  1.00  0.00           C  
ATOM   2240  CD1 LEU A 375     -27.557   3.828   8.314  1.00  0.00           C  
ATOM   2241  CD2 LEU A 375     -25.077   3.740   8.280  1.00  0.00           C  
ATOM   2242  N   LEU A 376     -26.088   0.828   3.614  1.00  0.00           N  
ATOM   2243  CA  LEU A 376     -26.100  -0.362   2.758  1.00  0.00           C  
ATOM   2244  C   LEU A 376     -24.672  -0.694   2.349  1.00  0.00           C  
ATOM   2245  O   LEU A 376     -24.229  -1.835   2.392  1.00  0.00           O  
ATOM   2246  CB  LEU A 376     -26.908  -0.097   1.484  1.00  0.00           C  
ATOM   2247  CG  LEU A 376     -28.425   0.081   1.620  1.00  0.00           C  
ATOM   2248  CD1 LEU A 376     -28.997   0.547   0.285  1.00  0.00           C  
ATOM   2249  CD2 LEU A 376     -29.099  -1.219   2.057  1.00  0.00           C  
ATOM   2250  N   ASP A 377     -23.944   0.345   1.980  1.00  0.00           N  
ATOM   2251  CA  ASP A 377     -22.557   0.248   1.526  1.00  0.00           C  
ATOM   2252  C   ASP A 377     -21.618  -0.207   2.638  1.00  0.00           C  
ATOM   2253  O   ASP A 377     -20.700  -0.980   2.414  1.00  0.00           O  
ATOM   2254  CB  ASP A 377     -22.087   1.603   0.960  1.00  0.00           C  
ATOM   2255  CG  ASP A 377     -22.179   2.770   1.959  1.00  0.00           C  
ATOM   2256  OD1 ASP A 377     -22.875   2.676   2.988  1.00  0.00           O  
ATOM   2257  OD2 ASP A 377     -21.601   3.837   1.695  1.00  0.00           O1-
ATOM   2258  N   PHE A 378     -21.907   0.237   3.847  1.00  0.00           N  
ATOM   2259  CA  PHE A 378     -21.139  -0.059   5.048  1.00  0.00           C  
ATOM   2260  C   PHE A 378     -21.137  -1.567   5.274  1.00  0.00           C  
ATOM   2261  O   PHE A 378     -20.097  -2.214   5.368  1.00  0.00           O  
ATOM   2262  CB  PHE A 378     -21.855   0.719   6.158  1.00  0.00           C  
ATOM   2263  CG  PHE A 378     -21.094   0.885   7.439  1.00  0.00           C  
ATOM   2264  CD1 PHE A 378     -19.840   1.522   7.462  1.00  0.00           C  
ATOM   2265  CD2 PHE A 378     -21.704   0.529   8.656  1.00  0.00           C  
ATOM   2266  CE1 PHE A 378     -19.227   1.861   8.695  1.00  0.00           C  
ATOM   2267  CE2 PHE A 378     -21.097   0.849   9.895  1.00  0.00           C  
ATOM   2268  CZ  PHE A 378     -19.866   1.536   9.913  1.00  0.00           C  
ATOM   2269  N   VAL A 379     -22.326  -2.149   5.254  1.00  0.00           N  
ATOM   2270  CA  VAL A 379     -22.475  -3.590   5.435  1.00  0.00           C  
ATOM   2271  C   VAL A 379     -21.991  -4.367   4.211  1.00  0.00           C  
ATOM   2272  O   VAL A 379     -21.450  -5.467   4.340  1.00  0.00           O  
ATOM   2273  CB  VAL A 379     -23.941  -3.931   5.797  1.00  0.00           C  
ATOM   2274  CG1 VAL A 379     -24.123  -5.429   6.045  1.00  0.00           C  
ATOM   2275  CG2 VAL A 379     -24.343  -3.165   7.069  1.00  0.00           C  
ATOM   2276  N   THR A 380     -22.119  -3.797   3.022  1.00  0.00           N  
ATOM   2277  CA  THR A 380     -21.595  -4.452   1.820  1.00  0.00           C  
ATOM   2278  C   THR A 380     -20.076  -4.580   1.906  1.00  0.00           C  
ATOM   2279  O   THR A 380     -19.519  -5.629   1.592  1.00  0.00           O  
ATOM   2280  CB  THR A 380     -21.958  -3.675   0.539  1.00  0.00           C  
ATOM   2281  CG2 THR A 380     -21.602  -4.445  -0.694  1.00  0.00           C  
ATOM   2282  OG1 THR A 380     -23.373  -3.472   0.487  1.00  0.00           O  
ATOM   2283  N   LEU A 381     -19.400  -3.551   2.399  1.00  0.00           N  
ATOM   2284  CA  LEU A 381     -17.954  -3.616   2.592  1.00  0.00           C  
ATOM   2285  C   LEU A 381     -17.581  -4.614   3.677  1.00  0.00           C  
ATOM   2286  O   LEU A 381     -16.588  -5.315   3.559  1.00  0.00           O  
ATOM   2287  CB  LEU A 381     -17.409  -2.238   2.960  1.00  0.00           C  
ATOM   2288  CG  LEU A 381     -17.357  -1.189   1.841  1.00  0.00           C  
ATOM   2289  CD1 LEU A 381     -16.994   0.138   2.472  1.00  0.00           C  
ATOM   2290  CD2 LEU A 381     -16.351  -1.534   0.745  1.00  0.00           C  
ATOM   2291  N   PHE A 382     -18.398  -4.771   4.706  1.00  0.00           N  
ATOM   2292  CA  PHE A 382     -18.142  -5.834   5.680  1.00  0.00           C  
ATOM   2293  C   PHE A 382     -18.334  -7.227   5.082  1.00  0.00           C  
ATOM   2294  O   PHE A 382     -17.766  -8.199   5.575  1.00  0.00           O  
ATOM   2295  CB  PHE A 382     -19.012  -5.660   6.922  1.00  0.00           C  
ATOM   2296  CG  PHE A 382     -18.844  -4.321   7.592  1.00  0.00           C  
ATOM   2297  CD1 PHE A 382     -19.958  -3.685   8.161  1.00  0.00           C  
ATOM   2298  CD2 PHE A 382     -17.589  -3.671   7.637  1.00  0.00           C  
ATOM   2299  CE1 PHE A 382     -19.852  -2.385   8.691  1.00  0.00           C  
ATOM   2300  CE2 PHE A 382     -17.469  -2.368   8.163  1.00  0.00           C  
ATOM   2301  CZ  PHE A 382     -18.605  -1.717   8.676  1.00  0.00           C  
ATOM   2302  N   GLY A 383     -19.075  -7.312   3.986  1.00  0.00           N  
ATOM   2303  CA  GLY A 383     -19.187  -8.540   3.218  1.00  0.00           C  
ATOM   2304  C   GLY A 383     -17.969  -8.771   2.345  1.00  0.00           C  
ATOM   2305  O   GLY A 383     -17.532  -9.897   2.158  1.00  0.00           O  
ATOM   2306  N   TYR A 384     -17.388  -7.661   1.809  1.00  0.00           N  
ATOM   2307  CA  TYR A 384     -16.165  -7.705   0.988  1.00  0.00           C  
ATOM   2308  C   TYR A 384     -15.019  -8.223   1.879  1.00  0.00           C  
ATOM   2309  O   TYR A 384     -14.255  -9.132   1.584  1.00  0.00           O  
ATOM   2310  CB  TYR A 384     -15.930  -6.289   0.419  1.00  0.00           C  
ATOM   2311  CG  TYR A 384     -14.844  -6.153  -0.620  1.00  0.00           C  
ATOM   2312  CD1 TYR A 384     -15.031  -6.676  -1.905  1.00  0.00           C  
ATOM   2313  CD2 TYR A 384     -13.691  -5.409  -0.328  1.00  0.00           C  
ATOM   2314  CE1 TYR A 384     -14.086  -6.400  -2.901  1.00  0.00           C  
ATOM   2315  CE2 TYR A 384     -12.767  -5.132  -1.347  1.00  0.00           C  
ATOM   2316  CZ  TYR A 384     -12.980  -5.590  -2.649  1.00  0.00           C  
ATOM   2317  OH  TYR A 384     -12.277  -5.196  -3.582  1.00  0.00           O  
ATOM   2318  N   LEU A 385     -14.993  -7.646   3.125  1.00  0.00           N  
ATOM   2319  CA  LEU A 385     -14.086  -8.062   4.192  1.00  0.00           C  
ATOM   2320  C   LEU A 385     -14.291  -9.539   4.500  1.00  0.00           C  
ATOM   2321  O   LEU A 385     -13.333 -10.304   4.542  1.00  0.00           O  
ATOM   2322  CB  LEU A 385     -14.366  -7.215   5.441  1.00  0.00           C  
ATOM   2323  CG  LEU A 385     -13.652  -7.496   6.770  1.00  0.00           C  
ATOM   2324  CD1 LEU A 385     -12.152  -7.332   6.676  1.00  0.00           C  
ATOM   2325  CD2 LEU A 385     -14.204  -6.554   7.840  1.00  0.00           C  
ATOM   2326  N   PHE A 386     -15.534  -9.960   4.675  1.00  0.00           N  
ATOM   2327  CA  PHE A 386     -15.839 -11.359   4.963  1.00  0.00           C  
ATOM   2328  C   PHE A 386     -15.414 -12.286   3.824  1.00  0.00           C  
ATOM   2329  O   PHE A 386     -14.887 -13.363   4.074  1.00  0.00           O  
ATOM   2330  CB  PHE A 386     -17.335 -11.500   5.246  1.00  0.00           C  
ATOM   2331  CG  PHE A 386     -17.767 -12.902   5.552  1.00  0.00           C  
ATOM   2332  CD1 PHE A 386     -17.545 -13.464   6.820  1.00  0.00           C  
ATOM   2333  CD2 PHE A 386     -18.417 -13.664   4.567  1.00  0.00           C  
ATOM   2334  CE1 PHE A 386     -17.969 -14.784   7.102  1.00  0.00           C  
ATOM   2335  CE2 PHE A 386     -18.857 -14.977   4.839  1.00  0.00           C  
ATOM   2336  CZ  PHE A 386     -18.628 -15.539   6.103  1.00  0.00           C  
ATOM   2337  N   GLY A 387     -15.556 -11.864   2.578  1.00  0.00           N  
ATOM   2338  CA  GLY A 387     -15.097 -12.677   1.464  1.00  0.00           C  
ATOM   2339  C   GLY A 387     -13.591 -12.830   1.437  1.00  0.00           C  
ATOM   2340  O   GLY A 387     -13.084 -13.926   1.184  1.00  0.00           O  
ATOM   2341  N   SER A 388     -12.859 -11.766   1.749  1.00  0.00           N  
ATOM   2342  CA  SER A 388     -11.398 -11.860   1.810  1.00  0.00           C  
ATOM   2343  C   SER A 388     -10.973 -12.769   2.958  1.00  0.00           C  
ATOM   2344  O   SER A 388      -9.938 -13.429   2.890  1.00  0.00           O  
ATOM   2345  CB  SER A 388     -10.738 -10.486   1.971  1.00  0.00           C  
ATOM   2346  OG  SER A 388     -10.870  -9.985   3.292  1.00  0.00           O  
ATOM   2347  N   ILE A 389     -11.782 -12.829   4.008  1.00  0.00           N  
ATOM   2348  CA  ILE A 389     -11.535 -13.739   5.121  1.00  0.00           C  
ATOM   2349  C   ILE A 389     -11.838 -15.174   4.692  1.00  0.00           C  
ATOM   2350  O   ILE A 389     -11.026 -16.035   4.944  1.00  0.00           O  
ATOM   2351  CB  ILE A 389     -12.337 -13.330   6.398  1.00  0.00           C  
ATOM   2352  CG1 ILE A 389     -11.796 -11.990   6.937  1.00  0.00           C  
ATOM   2353  CG2 ILE A 389     -12.235 -14.407   7.503  1.00  0.00           C  
ATOM   2354  CD1 ILE A 389     -12.680 -11.273   7.959  1.00  0.00           C  
ATOM   2355  N   ILE A 390     -12.946 -15.480   4.035  1.00  0.00           N  
ATOM   2356  CA  ILE A 390     -13.224 -16.871   3.637  1.00  0.00           C  
ATOM   2357  C   ILE A 390     -12.168 -17.390   2.652  1.00  0.00           C  
ATOM   2358  O   ILE A 390     -11.680 -18.518   2.776  1.00  0.00           O  
ATOM   2359  CB  ILE A 390     -14.675 -17.018   3.082  1.00  0.00           C  
ATOM   2360  CG1 ILE A 390     -15.710 -16.717   4.190  1.00  0.00           C  
ATOM   2361  CG2 ILE A 390     -14.948 -18.429   2.509  1.00  0.00           C  
ATOM   2362  CD1 ILE A 390     -15.710 -17.644   5.439  1.00  0.00           C  
ATOM   2363  N   TYR A 391     -11.730 -16.517   1.700  1.00  0.00           N  
ATOM   2364  CA  TYR A 391     -10.623 -16.863   0.792  1.00  0.00           C  
ATOM   2365  C   TYR A 391      -9.382 -17.299   1.613  1.00  0.00           C  
ATOM   2366  O   TYR A 391      -8.770 -18.342   1.439  1.00  0.00           O  
ATOM   2367  CB  TYR A 391     -10.324 -15.653  -0.110  1.00  0.00           C  
ATOM   2368  CG  TYR A 391      -9.102 -15.855  -0.978  1.00  0.00           C  
ATOM   2369  CD1 TYR A 391      -9.218 -16.406  -2.262  1.00  0.00           C  
ATOM   2370  CD2 TYR A 391      -7.848 -15.450  -0.501  1.00  0.00           C  
ATOM   2371  CE1 TYR A 391      -8.078 -16.538  -3.069  1.00  0.00           C  
ATOM   2372  CE2 TYR A 391      -6.720 -15.583  -1.318  1.00  0.00           C  
ATOM   2373  CZ  TYR A 391      -6.828 -16.111  -2.607  1.00  0.00           C  
ATOM   2374  OH  TYR A 391      -5.833 -16.169  -3.335  1.00  0.00           O  
ATOM   2375  N   ARG A 392      -9.036 -16.448   2.629  1.00  0.00           N  
ATOM   2376  CA  ARG A 392      -7.902 -16.644   3.539  1.00  0.00           C  
ATOM   2377  C   ARG A 392      -8.036 -17.859   4.460  1.00  0.00           C  
ATOM   2378  O   ARG A 392      -7.059 -18.563   4.692  1.00  0.00           O  
ATOM   2379  CB  ARG A 392      -7.814 -15.359   4.353  1.00  0.00           C  
ATOM   2380  CG  ARG A 392      -6.629 -15.132   5.244  1.00  0.00           C  
ATOM   2381  CD  ARG A 392      -7.017 -14.047   6.237  1.00  0.00           C  
ATOM   2382  NE  ARG A 392      -7.609 -12.858   5.594  1.00  0.00           N  
ATOM   2383  CZ  ARG A 392      -8.088 -11.790   6.218  1.00  0.00           C  
ATOM   2384  NH1 ARG A 392      -8.076 -11.674   7.515  1.00  0.00           N1+
ATOM   2385  NH2 ARG A 392      -8.614 -10.817   5.529  1.00  0.00           N  
ATOM   2386  N   VAL A 393      -9.244 -18.158   4.918  1.00  0.00           N  
ATOM   2387  CA  VAL A 393      -9.540 -19.343   5.735  1.00  0.00           C  
ATOM   2388  C   VAL A 393      -9.154 -20.568   4.918  1.00  0.00           C  
ATOM   2389  O   VAL A 393      -8.520 -21.491   5.437  1.00  0.00           O  
ATOM   2390  CB  VAL A 393     -11.057 -19.357   6.137  1.00  0.00           C  
ATOM   2391  CG1 VAL A 393     -11.559 -20.719   6.644  1.00  0.00           C  
ATOM   2392  CG2 VAL A 393     -11.342 -18.297   7.211  1.00  0.00           C  
ATOM   2393  N   GLY A 394      -9.435 -20.537   3.621  1.00  0.00           N  
ATOM   2394  CA  GLY A 394      -9.049 -21.627   2.742  1.00  0.00           C  
ATOM   2395  C   GLY A 394      -7.558 -21.845   2.570  1.00  0.00           C  
ATOM   2396  O   GLY A 394      -7.143 -22.935   2.177  1.00  0.00           O  
ATOM   2397  N   ASN A 395      -6.746 -20.838   2.866  1.00  0.00           N  
ATOM   2398  CA  ASN A 395      -5.288 -20.945   2.760  1.00  0.00           C  
ATOM   2399  C   ASN A 395      -4.595 -21.161   4.106  1.00  0.00           C  
ATOM   2400  O   ASN A 395      -3.404 -21.462   4.132  1.00  0.00           O  
ATOM   2401  CB  ASN A 395      -4.713 -19.666   2.135  1.00  0.00           C  
ATOM   2402  CG  ASN A 395      -5.090 -19.506   0.688  1.00  0.00           C  
ATOM   2403  ND2 ASN A 395      -5.524 -18.333   0.318  1.00  0.00           N  
ATOM   2404  OD1 ASN A 395      -5.004 -20.444  -0.093  1.00  0.00           O  
ATOM   2405  N   ILE A 396      -5.298 -20.962   5.215  1.00  0.00           N  
ATOM   2406  CA  ILE A 396      -4.672 -20.989   6.547  1.00  0.00           C  
ATOM   2407  C   ILE A 396      -5.329 -21.956   7.522  1.00  0.00           C  
ATOM   2408  O   ILE A 396      -4.659 -22.821   8.090  1.00  0.00           O  
ATOM   2409  CB  ILE A 396      -4.667 -19.564   7.196  1.00  0.00           C  
ATOM   2410  CG1 ILE A 396      -3.874 -18.593   6.300  1.00  0.00           C  
ATOM   2411  CG2 ILE A 396      -4.057 -19.589   8.628  1.00  0.00           C  
ATOM   2412  CD1 ILE A 396      -3.817 -17.159   6.790  1.00  0.00           C  
ATOM   2413  N   ILE A 397      -6.626 -21.809   7.751  1.00  0.00           N  
ATOM   2414  CA  ILE A 397      -7.316 -22.651   8.725  1.00  0.00           C  
ATOM   2415  C   ILE A 397      -7.451 -24.043   8.126  1.00  0.00           C  
ATOM   2416  O   ILE A 397      -7.269 -25.054   8.815  1.00  0.00           O  
ATOM   2417  CB  ILE A 397      -8.705 -22.059   9.103  1.00  0.00           C  
ATOM   2418  CG1 ILE A 397      -8.495 -20.663   9.728  1.00  0.00           C  
ATOM   2419  CG2 ILE A 397      -9.480 -22.995  10.063  1.00  0.00           C  
ATOM   2420  CD1 ILE A 397      -9.724 -19.994  10.365  1.00  0.00           C  
ATOM   2421  N   LEU A 398      -7.742 -24.091   6.835  1.00  0.00           N  
ATOM   2422  CA  LEU A 398      -7.936 -25.353   6.127  1.00  0.00           C  
ATOM   2423  C   LEU A 398      -6.650 -25.857   5.493  1.00  0.00           C  
ATOM   2424  O   LEU A 398      -5.658 -25.103   5.414  1.00  0.00           O  
ATOM   2425  CB  LEU A 398      -9.023 -25.171   5.062  1.00  0.00           C  
ATOM   2426  CG  LEU A 398     -10.385 -24.637   5.525  1.00  0.00           C  
ATOM   2427  CD1 LEU A 398     -11.334 -24.621   4.344  1.00  0.00           C  
ATOM   2428  CD2 LEU A 398     -10.995 -25.457   6.652  1.00  0.00           C  
ATOM   2429  OXT LEU A 398      -6.643 -27.023   5.057  1.00  0.00           O1-
END
