# Supplementary material for: Structural and evolutionary analyses of the Plasmodium falciparum chloroquine resistance transporter
Source: Sci Rep. 2020 Mar 16;10:4842. doi: 10.1038/s41598-020-61181-1 (PMC7076037; doi:10.1038/s41598-020-61181-1)
Supplement: Supplementary file 3 — Supplementary Data S1. [file 41598_2020_61181_MOESM3_ESM.xlsx]

## Sheet: readme
Supplementary Data S1
Supplement to : Structural and evolutionary analyses of the Plasmodium falciparum chloroquine resistance transporter
By Romain Coppée, Audrey Sabbagh, Jérôme Clain
This file contains the site-specific substutition rates estimated using :
	PAML
	FuncPatch with the PfCRT inward-facing state model
	FuncPatch with the PfCRT occluded model
You can use the filter option in excel to rank positions according to the site-specific substitution rates.
We also provide structural information of the PfCRT models per amino acid.

## Sheet: PAML ranking
PfCRT position	PfCRT AA	w0	w1	w2	w3	wmean	wdom	rank	rank %
1	M	0.82047	0.17893	0.00061	0	0.00977728	1	1	0.236407
2	K	0	0.04671	0.82857	0.12472	0.277695	3	348	82.2695
3	F	0	0.0008	0.44303	0.55617	0.442108	4	389	91.9622
4	A	0	0	0.07059	0.9294	0.577033	4	415	98.1087
5	S	0	0.14864	0.82403	0.02733	0.223404	3	311	73.5225
6	K	5e-05	0.92399	0.07578	0.00019	0.0681384	2	195	46.0993
7	K	0	0.50495	0.48372	0.01133	0.150783	2	276	65.2482
8	N	0	0.73107	0.26752	0.00141	0.10478	2	244	57.6832
9	N	0	0.30186	0.68276	0.01538	0.190345	3	288	68.0851
10	Q	0	0.00033	0.27501	0.72466	0.50304	4	401	94.7991
11	K	0	0.00072	0.60749	0.39179	0.382764	3	377	89.1253
12	N	0	4e-05	0.21866	0.7813	0.523548	4	406	95.9811
13	S	0	0	0.06428	0.93572	0.579318	4	417	98.5816
14	S	0	4e-05	0.21952	0.78043	0.523231	4	405	95.7447
15	K	0	0.26188	0.71585	0.02228	0.200339	3	297	70.2128
16	N	0	0.00947	0.69564	0.29489	0.346131	3	367	86.7612
17	D	0.74069	0.25509	0.00422	0	0.0147477	1	62	14.6572
18	E	0	0.07726	0.88171	0.04103	0.241742	3	322	76.1229
19	R	0	0.07774	0.79862	0.12364	0.271484	3	339	80.1418
20	Y	0.64197	0.33571	0.0222	0.00011	0.0234937	1	136	32.1513
21	R	0	0.28854	0.69807	0.01339	0.192125	3	289	68.3215
22	E	4e-05	0.88257	0.11697	0.00041	0.0759859	2	213	50.3546
23	L	0.62488	0.34674	0.02817	0.00021	0.0255889	1	148	34.9882
24	D	5e-05	0.93254	0.06733	8e-05	0.0664923	2	189	44.6809
25	N	0	0.23533	0.74276	0.02192	0.20519	3	299	70.6856
26	L	3e-05	0.75688	0.23871	0.00438	0.101004	2	241	56.974
27	V	0	0.00315	0.66853	0.32831	0.359383	3	369	87.234
28	Q	0	0.00021	0.26683	0.73296	0.50606	4	402	95.0355
29	E	0	0.00538	0.83044	0.16418	0.299698	3	358	84.6336
30	G	0	0.04442	0.87253	0.08305	0.263077	3	332	78.487
31	N	0	0.02243	0.88155	0.09602	0.271886	3	340	80.3783
32	G	0	0.25188	0.73198	0.01614	0.199996	3	296	69.9764
33	S	0	0.1118	0.83064	0.05756	0.241232	3	321	75.8865
34	R	NA	NA	NA	NA	NA	NA	NA	NA
35	L	NA	NA	NA	NA	NA	NA	NA	NA
36	G	0	1e-05	0.10516	0.89483	0.56455	4	411	97.1631
37	G	0	0	0.12109	0.87891	0.558803	4	410	96.9267
38	G	0	0.00067	0.36958	0.62975	0.468703	4	393	92.9078
39	S	0	0.09149	0.80084	0.10767	0.263137	3	333	78.7234
40	C	0	0.0003	0.29365	0.70604	0.496319	4	399	94.3262
41	L	0	1e-05	0.06531	0.93468	0.57894	4	416	98.3452
42	G	0	0.00013	0.32787	0.672	0.484062	4	396	93.617
43	K	0	0.00033	0.52138	0.4783	0.414079	3	387	91.4894
44	C	0	0.0018	0.55732	0.44088	0.400288	3	381	90.0709
45	A	0	0	0.04243	0.95757	0.587208	4	418	98.818
46	H	0	0.00127	0.72877	0.26996	0.338667	3	365	86.2884
47	V	0	0.00022	0.34076	0.65902	0.479357	4	395	93.3806
48	F	0	8e-05	0.17568	0.82424	0.539046	4	407	96.2175
49	K	0	0.05416	0.866	0.07984	0.260091	3	331	78.2506
50	L	0	0.26365	0.67107	0.06528	0.215533	3	306	72.3404
51	I	0	0.00395	0.71506	0.28099	0.342147	3	366	86.5248
52	F	0	0.00845	0.72482	0.26673	0.336154	3	363	85.8156
53	K	0	0.00042	0.52966	0.46992	0.411034	3	385	91.0165
54	E	0.70539	0.28623	0.00837	1e-05	0.0174316	1	89	21.0402
55	I	6e-05	0.95661	0.04326	6e-05	0.0619647	2	184	43.4988
56	K	0	0.31738	0.63906	0.04356	0.197609	3	292	69.0307
57	D	0	0.01725	0.87835	0.1044	0.275884	3	345	81.5603
58	N	0.76047	0.23642	0.00311	0	0.0134749	1	32	7.56501
59	I	0	0.68022	0.31587	0.00391	0.115223	2	252	59.5745
60	F	0	0.02835	0.80774	0.16391	0.295291	3	355	83.9243
61	I	0	0.07182	0.88062	0.04756	0.245121	3	324	76.5957
62	Y	3e-05	0.84104	0.15798	0.00094	0.0839707	2	225	53.1915
63	I	0	4e-05	0.10274	0.89722	0.565408	4	412	97.3995
64	L	0.61626	0.35082	0.03256	0.00036	0.0269587	1	156	36.8794
65	S	0	0.76115	0.2381	0.00076	0.0989051	2	236	55.792
66	I	0	0.34477	0.63158	0.02364	0.185275	3	285	67.3759
67	I	0	0.01639	0.71071	0.2729	0.336892	3	364	86.052
68	Y	0.65355	0.32757	0.01881	8e-05	0.0222191	1	129	30.4965
69	L	0.62038	0.34823	0.03107	0.00032	0.0264355	1	154	36.4066
70	S	0	0.57833	0.41704	0.00463	0.134597	2	270	63.8298
71	V	0.73721	0.2578	0.00498	1e-05	0.0150831	1	69	16.3121
72	C	3e-05	0.85272	0.14668	0.00057	0.0816483	2	220	52.0095
73	V	0.75886	0.23798	0.00316	0	0.013571	1	34	8.03783
74	M	0.82047	0.17893	0.00061	0	0.00977728	1	2	0.472813
75	N	0.77608	0.22172	0.00221	0	0.0124665	1	15	3.5461
76	K	0.74964	0.24643	0.00393	0	0.0142116	1	47	11.1111
77	I	0	0.37306	0.61582	0.01112	0.175449	3	283	66.9031
78	F	0	0.01936	0.87599	0.10465	0.275578	3	344	81.3239
79	A	4e-05	0.87547	0.12413	0.00035	0.0772961	2	215	50.8274
80	K	0.74707	0.24884	0.00409	0	0.01438	1	51	12.0567
81	R	0.70346	0.28798	0.00855	1e-05	0.0175692	1	90	21.2766
82	T	4e-05	0.84752	0.15148	0.00096	0.0827623	2	223	52.7187
83	L	0	0.25322	0.6848	0.06198	0.216298	3	307	72.5768
84	N	5e-05	0.92496	0.07482	0.00017	0.0679468	2	194	45.8629
85	K	0	0.68635	0.31117	0.00248	0.113556	2	251	59.3381
86	I	0	0.15406	0.82503	0.02091	0.220069	3	309	73.0496
87	G	0.60334	0.36032	0.03601	0.00033	0.0282848	1	163	38.5343
88	N	0.74947	0.24669	0.00384	0	0.0142039	1	45	10.6383
89	Y	0.65798	0.3243	0.01766	7e-05	0.0217595	1	123	29.078
90	S	0.74298	0.25305	0.00396	0	0.0145752	1	57	13.4752
91	F	0.76468	0.23262	0.0027	0	0.0131714	1	30	7.0922
92	V	5e-05	0.92842	0.07136	0.00016	0.0672917	2	192	45.3901
93	T	0.75574	0.24112	0.00314	0	0.0137351	1	38	8.98345
94	S	0.56055	0.37928	0.05894	0.00123	0.0353833	1	178	42.0804
95	E	0.70737	0.28471	0.00792	1e-05	0.0172412	1	88	20.8038
96	T	0	0.1448	0.79213	0.06307	0.237031	3	316	74.7045
97	H	3e-05	0.76381	0.23355	0.00261	0.0990645	2	237	56.0284
98	N	0.74074	0.25473	0.00452	0	0.0148008	1	63	14.8936
99	F	0	0	0.02861	0.97139	0.592199	4	419	99.0544
100	I	6e-05	0.94617	0.05362	0.00015	0.0639582	2	185	43.7352
101	C	0.66452	0.3202	0.01524	4e-05	0.0209365	1	111	26.2411
102	M	0	0.08437	0.90678	0.00886	0.228794	3	313	73.9953
103	I	0	3e-05	0.16174	0.83823	0.544108	4	408	96.4539
104	M	0	0.07406	0.88166	0.04428	0.243516	3	323	76.3593
105	F	4e-05	0.85308	0.14602	0.00087	0.0816891	2	221	52.2459
106	F	0	0.0015	0.58472	0.41379	0.390565	3	380	89.8345
107	I	0	0	0.01188	0.98812	0.59824	4	423	100
108	V	0	0.36386	0.59174	0.0444	0.189193	3	287	67.8487
109	Y	3e-05	0.82754	0.17124	0.0012	0.086602	2	227	53.6643
110	S	0	0.71599	0.28236	0.00165	0.107696	2	246	58.156
111	L	0	0.01392	0.79164	0.19445	0.309029	3	360	85.1064
112	F	0	0.6619	0.3354	0.0027	0.118223	2	255	60.2837
113	G	0	0.00845	0.77767	0.21388	0.317069	3	361	85.3428
114	N	0	0.00825	0.5437	0.44806	0.401674	3	383	90.5437
115	K	0	0	0.01259	0.98741	0.597984	4	422	99.7636
116	K	0	0	0.07232	0.92767	0.576408	4	414	97.8723
117	G	0	0	0.02464	0.97536	0.593632	4	420	99.2908
118	N	0	0.00536	0.62831	0.36633	0.3727	3	373	88.1797
119	S	0	0	0.01961	0.98039	0.595449	4	421	99.5272
120	K	0	0.60044	0.39556	0.004	0.130222	2	267	63.1206
121	E	0	0.05458	0.87323	0.07219	0.257249	3	329	77.7778
122	R	0	0.09059	0.87388	0.03553	0.237256	3	317	74.9409
123	H	0	0.01023	0.68456	0.30521	0.349715	3	368	86.9976
124	R	0	0.00178	0.39314	0.60508	0.459587	4	392	92.6714
125	S	0	0.0009	0.63751	0.36159	0.371825	3	372	87.9433
126	F	0	0.08642	0.86964	0.04394	0.241075	3	320	75.6501
127	N	0	0.00427	0.64102	0.35471	0.368708	3	370	87.4704
128	L	0	1e-05	0.07398	0.92601	0.57581	4	413	97.6359
129	Q	0	0.00073	0.26243	0.73685	0.507369	4	403	95.2719
130	F	0	0.7373	0.2612	0.0015	0.103644	2	243	57.4468
131	F	0	0.07013	0.82373	0.10614	0.266592	3	337	79.669
132	A	0	0.00113	0.52275	0.47612	0.41314	3	386	91.253
133	I	0.75702	0.23898	0.00399	1e-05	0.0138312	1	40	9.45626
134	S	0.5841	0.36943	0.04582	0.00065	0.0313362	1	175	41.3712
135	M	0	0.00936	0.59897	0.39167	0.3811	3	376	88.8889
136	L	0.6297	0.34268	0.02738	0.00024	0.0251977	1	147	34.7518
137	D	0.73518	0.26012	0.0047	0	0.0151343	1	70	16.5485
138	A	0.61911	0.35151	0.0292	0.00018	0.0260762	1	150	35.461
139	C	0	0.01989	0.75743	0.22268	0.318101	3	362	85.5792
140	S	0	0.51379	0.47816	0.00806	0.147946	2	275	65.0118
141	V	0.74916	0.24699	0.00385	0	0.0142225	1	48	11.3475
142	I	0.7677	0.22904	0.00326	1e-05	0.01312	1	29	6.85579
143	L	0	0.59659	0.39254	0.01087	0.133425	2	269	63.5934
144	A	0	0.00433	0.58986	0.40581	0.38715	3	378	89.3617
145	F	0	0.7423	0.2568	0.00089	0.102483	2	242	57.2104
146	I	0.79059	0.20743	0.00198	0	0.0116419	1	9	2.12766
147	G	0.64555	0.33416	0.02022	7e-05	0.0229082	1	134	31.6785
148	L	0.6865	0.30268	0.0108	2e-05	0.0189096	1	99	23.4043
149	T	0.74883	0.24753	0.00364	0	0.0142008	1	44	10.4019
150	R	5e-05	0.9298	0.07007	8e-05	0.0670063	2	190	44.9173
151	T	0.72434	0.26973	0.00593	1e-05	0.0159545	1	76	17.9669
152	T	0.67853	0.30797	0.01345	4e-05	0.0198461	1	104	24.5863
153	G	0.65609	0.32661	0.01725	5e-05	0.0217728	1	124	29.3144
154	N	0.76418	0.23296	0.00286	0	0.0132284	1	31	7.32861
155	I	5e-05	0.91651	0.08306	0.00038	0.0696079	2	200	47.2813
156	Q	0.54004	0.38641	0.07158	0.00197	0.0392644	1	180	42.5532
157	S	0.61135	0.35587	0.03252	0.00026	0.0271606	1	157	37.1158
158	F	0.74482	0.25108	0.0041	0	0.0145029	1	55	13.0024
159	V	0	0.67022	0.32719	0.00259	0.116622	2	254	60.0473
160	L	0	0.63814	0.35577	0.00609	0.123904	2	262	61.9385
161	Q	0.54055	0.38726	0.07044	0.00175	0.0389024	1	179	42.3168
162	L	2e-05	0.58495	0.39421	0.02082	0.139197	2	271	64.0662
163	S	0	0.61409	0.38284	0.00307	0.127325	2	264	62.4113
164	I	0.78156	0.21606	0.00238	0	0.0122029	1	12	2.83688
165	P	2e-05	0.66541	0.3266	0.00797	0.119462	2	258	60.9929
166	I	0	0.82304	0.17605	0.00092	0.0873523	2	228	53.9007
167	N	0.77846	0.21945	0.00209	0	0.0123154	1	13	3.07329
168	M	0.82047	0.17893	0.00061	0	0.00977728	1	3	0.70922
169	F	5e-05	0.91534	0.08442	0.00019	0.0697588	2	201	47.5177
170	F	0.72227	0.27153	0.00619	1e-05	0.0161142	1	79	18.6761
171	C	0.65579	0.32663	0.01753	5e-05	0.0218414	1	125	29.5508
172	F	0.74242	0.25331	0.00427	0	0.014664	1	59	13.948
173	L	0	0.43346	0.55118	0.01536	0.16565	3	279	65.9574
174	I	5e-05	0.91971	0.07994	0.0003	0.0689787	2	197	46.5721
175	L	0.66291	0.31846	0.01853	0.0001	0.0216733	1	122	28.8416
176	R	0	0.13747	0.80101	0.06152	0.237846	3	318	75.1773
177	Y	0.64099	0.33657	0.02233	0.00011	0.0235714	1	137	32.3877
178	R	0	0.75569	0.24364	0.00067	0.0998945	2	238	56.2648
179	Y	0.65237	0.32841	0.01915	8e-05	0.0223464	1	130	30.7329
180	H	0.61668	0.35345	0.0297	0.00017	0.0262953	1	153	36.1702
181	L	0.62327	0.34439	0.03191	0.00042	0.0264918	1	155	36.643
182	Y	0	0.70014	0.29778	0.00209	0.110831	2	250	59.1017
183	N	0.77637	0.22144	0.00219	0	0.0124466	1	14	3.30969
184	Y	0.64972	0.3302	0.01999	9e-05	0.0226516	1	133	31.4421
185	L	0	0.11946	0.80238	0.07816	0.247234	3	325	76.8322
186	G	0.66066	0.32322	0.01607	4e-05	0.0212994	1	116	27.4232
187	A	0.69875	0.29256	0.00869	1e-05	0.0178495	1	94	22.2222
188	V	0	0.00016	0.28263	0.71722	0.500388	4	400	94.5626
189	I	0.75396	0.24182	0.00421	1e-05	0.0140372	1	43	10.1655
190	I	0.77289	0.22419	0.00291	0	0.0127684	1	19	4.49173
191	V	4e-05	0.88014	0.11933	0.00049	0.076473	2	214	50.591
192	V	0	0.23476	0.73872	0.02652	0.206956	3	300	70.922
193	T	0.72402	0.27001	0.00597	1e-05	0.0159792	1	77	18.2033
194	I	0.77622	0.22099	0.00279	0	0.0125672	1	17	4.01891
195	A	0.66291	0.32125	0.0158	4e-05	0.0211282	1	114	26.9504
196	L	0	0.00068	0.49172	0.5076	0.424592	4	388	91.7258
197	V	0.70174	0.2886	0.00964	2e-05	0.0178718	1	95	22.4586
198	E	0.63691	0.33947	0.0235	0.00012	0.0240159	1	142	33.5697
199	M	0	0.01061	0.94918	0.04021	0.25395	3	327	77.305
200	K	0	0.0277	0.84909	0.12322	0.280722	3	350	82.7423
201	L	2e-05	0.6795	0.31381	0.00667	0.11635	2	253	59.8109
202	S	0.66516	0.31948	0.01532	4e-05	0.0209171	1	110	26.0047
203	F	0	0.36843	0.62361	0.00796	0.175177	3	282	66.6667
204	E	0.73326	0.26193	0.00481	0	0.0152583	1	71	16.7849
205	T	0	0.52351	0.46721	0.00928	0.146561	2	273	64.539
206	Q	0.58204	0.37197	0.04546	0.00053	0.0313137	1	174	41.1348
207	E	0	0.03812	0.90905	0.05283	0.253346	3	326	77.0686
208	E	4e-05	0.87496	0.12451	0.00049	0.0774448	2	216	51.0638
209	N	0.76942	0.22805	0.00253	0	0.0128844	1	22	5.20095
210	S	0.63516	0.34095	0.02378	0.00012	0.0241632	1	143	33.8061
211	I	0.75065	0.24486	0.00449	1e-05	0.0142684	1	49	11.5839
212	I	5e-05	0.91335	0.08599	0.0006	0.0702777	2	202	47.7541
213	F	0.75775	0.2391	0.00315	0	0.0136288	1	36	8.51064
214	N	0.74563	0.25024	0.00413	0	0.014465	1	54	12.766
215	L	0.65055	0.32276	0.02616	0.00052	0.0239998	1	141	33.3333
216	V	0	0.61402	0.38143	0.00455	0.127873	2	265	62.6478
217	L	0	0.49975	0.49139	0.00886	0.150866	2	277	65.4846
218	I	0.77349	0.22373	0.00278	0	0.0127123	1	18	4.25532
219	S	0	0.00144	0.54503	0.45352	0.404918	3	384	90.7801
220	A	0	0.01114	0.61748	0.37138	0.373439	3	374	88.4161
221	L	0.61093	0.3538	0.03484	0.00043	0.0277117	1	159	37.5887
222	I	6e-05	0.94212	0.05762	0.0002	0.064736	2	186	43.9716
223	P	0.5926	0.36675	0.04026	0.00039	0.029693	1	169	39.9527
224	V	0	0.07393	0.84582	0.08025	0.25653	3	328	77.5414
225	C	3e-05	0.8355	0.1635	0.00097	0.0850232	2	226	53.4279
226	F	0.7556	0.24113	0.00327	0	0.0137671	1	39	9.21986
227	S	0.63154	0.34339	0.02494	0.00013	0.0245806	1	145	34.279
228	N	4e-05	0.88978	0.10978	0.0004	0.0746321	2	210	49.6454
229	M	0.82047	0.17893	0.00061	0	0.00977728	1	4	0.945626
230	T	0.71942	0.27418	0.0064	1e-05	0.0163075	1	82	19.3853
231	R	4e-05	0.85467	0.1446	0.00069	0.0813234	2	219	51.773
232	E	0.71922	0.2743	0.00647	1e-05	0.0163308	1	83	19.6217
233	I	0	0.37618	0.6101	0.01372	0.175803	3	284	67.1395
234	V	0	0.72292	0.27538	0.0017	0.106414	2	245	57.9196
235	F	0.73678	0.25846	0.00475	0	0.0150571	1	68	16.0757
236	K	5e-05	0.90393	0.09569	0.00034	0.0719559	2	206	48.6998
237	K	0.74294	0.25262	0.00444	0	0.0146679	1	60	14.1844
238	Y	0	0.34792	0.62228	0.0298	0.186911	3	286	67.6123
239	K	0.70288	0.28823	0.00888	1e-05	0.0176624	1	91	21.513
240	I	0.79249	0.20558	0.00193	0	0.0115303	1	8	1.89125
241	D	0	0.25607	0.73124	0.01269	0.197964	3	293	69.2671
242	I	0.74066	0.25403	0.0053	1e-05	0.0149574	1	66	15.6028
243	L	2e-05	0.71368	0.28001	0.00628	0.109794	2	249	58.8652
244	R	0	0.6233	0.37256	0.00414	0.125984	2	263	62.1749
245	L	0.60079	0.36012	0.03859	0.00049	0.0289933	1	165	39.0071
246	N	0.77001	0.22746	0.00252	0	0.0128503	1	21	4.96454
247	A	0.66993	0.31572	0.01432	3e-05	0.0204673	1	106	25.0591
248	M	0	0.09998	0.87338	0.02664	0.232284	3	314	74.2317
249	V	5e-05	0.91065	0.08906	0.00024	0.0706567	2	204	48.227
250	S	0	0.16447	0.7975	0.03803	0.224298	3	312	73.7589
251	F	0	0.64472	0.35224	0.00303	0.121562	2	260	61.4657
252	F	0.72534	0.26873	0.00593	1e-05	0.0159007	1	75	17.7305
253	Q	0.59764	0.36428	0.03776	0.00032	0.0289144	1	164	38.7707
254	L	0	0.0738	0.83655	0.08965	0.259949	3	330	78.0142
255	F	0.74254	0.25318	0.00428	0	0.0146594	1	58	13.7116
256	T	0.71892	0.2745	0.00657	1e-05	0.0163657	1	84	19.8582
257	S	0	0.4082	0.57382	0.01797	0.171328	3	281	66.4303
258	C	0	0.51325	0.48018	0.00657	0.147507	2	274	64.7754
259	L	3e-05	0.77199	0.2246	0.00338	0.097808	2	235	55.5556
260	I	0	0.8215	0.17795	0.00055	0.0875052	2	230	54.3735
261	L	0.6715	0.31195	0.01646	9e-05	0.0208171	1	108	25.5319
262	P	0.52561	0.39058	0.08119	0.00262	0.0422005	1	181	42.7896
263	V	4e-05	0.85273	0.1465	0.00073	0.0817018	2	222	52.4823
264	Y	0.64697	0.3322	0.02074	0.0001	0.0229463	1	135	31.9149
265	T	4e-05	0.89334	0.10631	0.00031	0.0739317	2	209	49.409
266	L	3e-05	0.82205	0.17675	0.00116	0.0876127	2	231	54.6099
267	P	2e-05	0.71296	0.2827	0.00432	0.109224	2	248	58.6288
268	F	0.76594	0.23143	0.00263	0	0.0130905	1	28	6.61939
269	L	0.62885	0.34409	0.02687	0.00019	0.0251204	1	146	34.5154
270	K	0.73176	0.26267	0.00556	1e-05	0.0154852	1	74	17.4941
271	Q	2e-05	0.71825	0.27748	0.00425	0.108206	2	247	58.3924
272	L	0	0.25911	0.70738	0.03352	0.204918	3	298	70.4492
273	H	0	0.26534	0.72289	0.01177	0.195892	3	291	68.7943
274	L	0	0.43829	0.54297	0.01874	0.165964	3	280	66.1939
275	P	0.56484	0.37922	0.05505	0.00089	0.034236	1	176	41.6076
276	Y	5e-05	0.91024	0.08946	0.00026	0.0707432	2	205	48.4634
277	N	0	0.4395	0.54525	0.01525	0.164477	3	278	65.721
278	E	0.73326	0.26193	0.00481	0	0.0152583	1	72	17.0213
279	I	0	0.78195	0.21683	0.00121	0.0951607	2	234	55.3191
280	W	0	0.00102	0.36024	0.63874	0.471884	4	394	93.1442
281	T	0	0.01645	0.84129	0.14227	0.289712	3	352	83.2151
282	N	0.76711	0.23023	0.00265	0	0.0130307	1	25	5.91017
283	I	0.76932	0.22767	0.00302	0	0.0129823	1	23	5.43735
284	K	5e-05	0.91891	0.08087	0.00017	0.0690818	2	198	46.8085
285	N	5e-05	0.91073	0.08898	0.00024	0.0706416	2	203	47.9905
286	G	0.65968	0.32382	0.01646	4e-05	0.0214259	1	119	28.1324
287	F	0	0.65514	0.34242	0.00245	0.119403	2	257	60.7565
288	A	0	0.00016	0.32141	0.67843	0.486378	4	398	94.0898
289	C	0.66355	0.32082	0.01558	4e-05	0.021052	1	113	26.7139
290	L	0.65733	0.32197	0.02054	0.00017	0.0223896	1	131	30.9693
291	F	5e-05	0.91667	0.08305	0.00023	0.0695237	2	199	47.0449
292	L	0	0.00254	0.55372	0.44374	0.401182	3	382	90.3073
293	G	0.6537	0.32834	0.01791	5e-05	0.0220252	1	128	30.26
294	R	0	0.20136	0.76707	0.03157	0.215045	3	305	72.104
295	N	0	0.65765	0.33947	0.00288	0.119085	2	256	60.5201
296	T	0.70103	0.29012	0.00884	1e-05	0.0177544	1	93	21.9858
297	V	0	0.0676	0.83443	0.09797	0.264116	3	335	79.1962
298	V	4e-05	0.86089	0.13819	0.00088	0.0802252	2	218	51.5366
299	E	0.59358	0.3659	0.04012	0.0004	0.0296195	1	168	39.7163
300	N	0.75333	0.24312	0.00355	0	0.0139418	1	41	9.69267
301	C	0.6585	0.32457	0.01689	5e-05	0.0215761	1	121	28.6052
302	G	0.65988	0.32378	0.01631	4e-05	0.0213875	1	117	27.6596
303	L	0	0.00057	0.40463	0.5948	0.456101	4	391	92.435
304	G	0.65443	0.32782	0.0177	5e-05	0.0219465	1	127	30.0236
305	M	0.82047	0.17893	0.00061	0	0.00977728	1	5	1.18203
306	A	0	0.00396	0.60823	0.38781	0.380719	3	375	88.6525
307	K	0	0.59533	0.39868	0.00599	0.131899	2	268	63.357
308	L	6e-05	0.96615	0.03378	1e-05	0.0601594	2	183	43.2624
309	C	0.63468	0.34119	0.02401	0.00012	0.0242316	1	144	34.0426
310	D	0.69844	0.29255	0.009	1e-05	0.0179238	1	96	22.695
311	D	0	0.00512	0.85376	0.14112	0.291419	3	353	83.4515
312	C	0.67568	0.31153	0.01277	2e-05	0.0198615	1	105	24.8227
313	D	0	0.01329	0.8524	0.13432	0.287434	3	351	82.9787
314	G	0.64981	0.33107	0.01905	6e-05	0.0224534	1	132	31.2057
315	A	0.69478	0.29594	0.00927	1e-05	0.0181715	1	97	22.9314
316	W	0.48747	0.39666	0.1102	0.00567	0.0513691	1	182	43.026
317	K	0.76758	0.22978	0.00264	0	0.0130041	1	24	5.67376
318	T	0.71437	0.27853	0.00709	1e-05	0.0167082	1	86	20.331
319	F	5e-05	0.92656	0.07323	0.00015	0.067637	2	193	45.6265
320	A	0	0.02605	0.81172	0.16223	0.295116	3	354	83.6879
321	L	0	0.04845	0.865	0.08655	0.263585	3	334	78.9598
322	F	0	0.2263	0.75082	0.02288	0.207228	3	301	71.1584
323	S	0.60268	0.36116	0.03585	0.0003	0.0282733	1	162	38.2979
324	F	0.74902	0.24722	0.00375	0	0.0142107	1	46	10.8747
325	F	0.73731	0.25799	0.0047	0	0.0150197	1	67	15.8392
326	N	0.73965	0.25575	0.0046	0	0.014875	1	65	15.3664
327	I	0.77727	0.22013	0.0026	0	0.0124751	1	16	3.78251
328	C	0.66452	0.3202	0.01524	4e-05	0.0209365	1	112	26.4775
329	D	0.72175	0.27212	0.00613	1e-05	0.0161314	1	81	19.1489
330	N	0.75965	0.23721	0.00314	0	0.0135247	1	33	7.80142
331	L	0.68278	0.30482	0.01237	3e-05	0.0194099	1	101	23.8771
332	I	0	0.63798	0.35778	0.00424	0.123266	2	261	61.7021
333	T	0	0.22267	0.75333	0.02399	0.208308	3	302	71.3948
334	S	4e-05	0.8887	0.11095	0.00032	0.0748082	2	211	49.8818
335	Y	0	0.60421	0.39207	0.00372	0.129414	2	266	62.8842
336	I	0.78887	0.20903	0.0021	0	0.011757	1	11	2.60047
337	I	0.75999	0.23634	0.00367	1e-05	0.0136119	1	35	8.27423
338	D	0	0.02072	0.89116	0.08812	0.269354	3	338	79.9054
339	K	0	0.75622	0.24243	0.00135	0.100041	2	240	56.7376
340	F	0.75754	0.2393	0.00316	0	0.013642	1	37	8.74704
341	S	0.59777	0.36275	0.03904	0.00044	0.0292134	1	166	39.2435
342	T	0.71136	0.28109	0.00754	1e-05	0.0169546	1	87	20.5674
343	M	0.82047	0.17893	0.00061	0	0.00977728	1	6	1.41844
344	T	0.72433	0.26957	0.00609	1e-05	0.0159845	1	78	18.4397
345	Y	0.63896	0.33783	0.02309	0.00012	0.0238287	1	138	32.6241
346	T	0.70182	0.28944	0.00873	1e-05	0.0176913	1	92	21.7494
347	I	0.74667	0.24858	0.00475	1e-05	0.0145313	1	56	13.2388
348	V	0.74025	0.25514	0.00461	0	0.0148446	1	64	15.13
349	S	0.74539	0.25084	0.00377	0	0.0144104	1	53	12.5296
350	C	0.66534	0.31958	0.01505	3e-05	0.0208512	1	109	25.7683
351	I	0.79001	0.20793	0.00206	0	0.0116881	1	10	2.36407
352	Q	0.58726	0.36953	0.04276	0.00045	0.0304824	1	173	40.8983
353	G	0.65944	0.32414	0.01638	4e-05	0.0214238	1	118	27.896
354	P	0.61788	0.35293	0.02903	0.00016	0.0260995	1	151	35.6974
355	A	0.68335	0.30538	0.01126	2e-05	0.019166	1	100	23.6407
356	I	0.79571	0.20248	0.00181	0	0.0113344	1	7	1.65485
357	A	4e-05	0.89484	0.10489	0.00022	0.0736154	2	208	49.1726
358	I	0.77217	0.22483	0.003	0	0.0128246	1	20	4.72813
359	A	0.6811	0.3069	0.01198	2e-05	0.0194216	1	102	24.1135
360	Y	0.65692	0.32507	0.01794	7e-05	0.0218685	1	126	29.7872
361	Y	0.63779	0.33863	0.02345	0.00013	0.0239647	1	140	33.0969
362	F	0.76623	0.23116	0.00261	0	0.0130711	1	26	6.14657
363	K	0.7664	0.23089	0.00271	0	0.0130807	1	27	6.38298
364	F	0.72227	0.27153	0.00619	1e-05	0.0161142	1	80	18.9125
365	L	4e-05	0.8832	0.11631	0.00045	0.0758845	2	212	50.1182
366	A	0.56393	0.37923	0.05587	0.00096	0.0344767	1	177	41.844
367	G	0.63703	0.33992	0.02295	0.0001	0.0238953	1	139	32.8605
368	D	0.74118	0.25467	0.00414	0	0.0147058	1	61	14.4208
369	V	0	0.21218	0.75635	0.03148	0.212985	3	304	71.8676
370	V	4e-05	0.87356	0.12591	0.0005	0.0777135	2	217	51.3002
371	R	4e-05	0.90082	0.09897	0.00016	0.0724719	2	207	48.9362
372	E	0	0.00943	0.82727	0.1633	0.29862	3	356	84.1608
373	P	0.60378	0.3611	0.03487	0.00025	0.0280033	1	161	38.0615
374	R	0.59771	0.36243	0.03939	0.00048	0.0293047	1	167	39.4799
375	L	0	0.00954	0.6324	0.35806	0.368929	3	371	87.7069
376	L	0.66426	0.31922	0.01646	6e-05	0.0211903	1	115	27.1868
377	D	0.71451	0.27861	0.00688	1e-05	0.0166618	1	85	20.0946
378	F	0.74783	0.24832	0.00385	0	0.014294	1	50	11.8203
379	V	0	0.01964	0.80155	0.17881	0.302306	3	359	84.87
380	T	0.75167	0.24491	0.00342	0	0.0140067	1	42	9.92908
381	L	0.59284	0.36553	0.04115	0.00048	0.0298965	1	171	40.4255
382	F	0	0.79335	0.20596	0.00069	0.0928367	2	233	55.0827
383	G	0.59198	0.36714	0.04049	0.00039	0.0297696	1	170	40.1891
384	Y	0.60609	0.3585	0.03509	0.00032	0.0279587	1	160	37.8251
385	L	0.62657	0.34382	0.02936	0.00025	0.0257431	1	149	35.2246
386	F	0	0.09439	0.85938	0.04624	0.240413	3	319	75.4137
387	G	0.6197	0.35023	0.02985	0.00022	0.0261883	1	152	35.9338
388	S	3e-05	0.81279	0.18576	0.00141	0.0894401	2	232	54.8463
389	I	6e-05	0.94147	0.0582	0.00027	0.0648832	2	187	44.208
390	I	0	0.65758	0.33706	0.00535	0.119988	2	259	61.2293
391	Y	0.60886	0.35703	0.03381	0.00029	0.0275525	1	158	37.3522
392	R	0.59137	0.36627	0.04186	0.00051	0.0301258	1	172	40.6619
393	V	0	0.0172	0.87256	0.11024	0.278002	3	349	82.5059
394	G	0.65814	0.3251	0.01672	4e-05	0.0215575	1	120	28.3688
395	N	0.74636	0.2496	0.00404	0	0.0144088	1	52	12.2931
396	I	6e-05	0.93	0.06958	0.00037	0.0670735	2	191	45.1537
397	I	6e-05	0.93622	0.06351	0.00022	0.0658525	2	188	44.4444
398	L	0.68039	0.30595	0.01361	5e-05	0.0197821	1	103	24.3499
399	E	0.73211	0.26296	0.00493	0	0.0153427	1	73	17.2577
400	R	4e-05	0.84567	0.15268	0.00161	0.083344	2	224	52.9551
401	K	0	0.75699	0.24161	0.0014	0.0999142	2	239	56.5012
402	K	0	0.02471	0.86938	0.1059	0.275024	3	343	81.0875
403	M	0	0.25594	0.7394	0.00466	0.195088	3	290	68.5579
404	R	0	0.00165	0.58765	0.4107	0.389418	3	379	89.5981
405	N	0	0.01765	0.87735	0.105	0.276025	3	346	81.7967
406	E	0	0.00212	0.40658	0.5913	0.454547	4	390	92.1986
407	E	0	7e-05	0.21956	0.78037	0.523206	4	404	95.5083
408	N	5e-05	0.92318	0.07657	0.0002	0.0682916	2	196	46.3357
409	E	0	0.03456	0.84732	0.11812	0.277591	3	347	82.0331
-	-	0	0.03712	0.85313	0.10975	0.274088	3	342	80.8511
410	D	0	0.22047	0.75576	0.02377	0.208643	3	303	71.6312
411	S	0	0.30165	0.65675	0.0416	0.199853	3	295	69.74
412	E	3e-05	0.82328	0.17524	0.00145	0.087489	2	229	54.1371
413	G	0	0.02599	0.80142	0.17259	0.298868	3	357	84.3972
414	E	0	0.52644	0.4655	0.00806	0.14557	2	272	64.3026
415	L	0	0.24368	0.68668	0.06964	0.220853	3	310	73.2861
416	T	0.69401	0.2956	0.01037	2e-05	0.0184248	1	98	23.1678
417	N	0	0.09736	0.8661	0.03654	0.23635	3	315	74.4681
418	V	0	0.04076	0.85066	0.10858	0.272983	3	341	80.6147
419	D	0	0.18005	0.79506	0.02489	0.216631	3	308	72.8132
420	S	0	0.0939	0.79301	0.11309	0.264642	3	336	79.4326
421	I	0	0.27817	0.69326	0.02857	0.199552	3	294	69.5035
422	I	0	0.00024	0.32398	0.67578	0.485406	4	397	93.8534
423	T	0.66866	0.31625	0.01504	5e-05	0.0206817	1	107	25.2955
424	Q	0	3e-05	0.12853	0.87144	0.5561	4	409	96.6903

## Sheet: FuncPatch  - inward
PfCRT position	PfCRT AA	TM / TM-connecting loop	Cytoplasmic / vacuolar side	FuncPatch value	rank	rank %
1	M	N-terminal	Cytoplasmic	NA	NA	NA
2	K	N-terminal	Cytoplasmic	NA	NA	NA
3	F	N-terminal	Cytoplasmic	NA	NA	NA
4	A	N-terminal	Cytoplasmic	NA	NA	NA
5	S	N-terminal	Cytoplasmic	NA	NA	NA
6	K	N-terminal	Cytoplasmic	NA	NA	NA
7	K	N-terminal	Cytoplasmic	NA	NA	NA
8	N	N-terminal	Cytoplasmic	NA	NA	NA
9	N	N-terminal	Cytoplasmic	NA	NA	NA
10	Q	N-terminal	Cytoplasmic	NA	NA	NA
11	K	N-terminal	Cytoplasmic	NA	NA	NA
12	N	N-terminal	Cytoplasmic	NA	NA	NA
13	S	N-terminal	Cytoplasmic	NA	NA	NA
14	S	N-terminal	Cytoplasmic	NA	NA	NA
15	K	N-terminal	Cytoplasmic	NA	NA	NA
16	N	N-terminal	Cytoplasmic	NA	NA	NA
17	D	N-terminal	Cytoplasmic	NA	NA	NA
18	E	N-terminal	Cytoplasmic	NA	NA	NA
19	R	N-terminal	Cytoplasmic	NA	NA	NA
20	Y	N-terminal	Cytoplasmic	NA	NA	NA
21	R	N-terminal	Cytoplasmic	NA	NA	NA
22	E	N-terminal	Cytoplasmic	NA	NA	NA
23	L	N-terminal	Cytoplasmic	NA	NA	NA
24	D	N-terminal	Cytoplasmic	NA	NA	NA
25	N	N-terminal	Cytoplasmic	NA	NA	NA
26	L	N-terminal	Cytoplasmic	NA	NA	NA
27	V	N-terminal	Cytoplasmic	NA	NA	NA
28	Q	N-terminal	Cytoplasmic	NA	NA	NA
29	E	N-terminal	Cytoplasmic	NA	NA	NA
30	G	N-terminal	Cytoplasmic	NA	NA	NA
31	N	N-terminal	Cytoplasmic	NA	NA	NA
32	G	N-terminal	Cytoplasmic	NA	NA	NA
33	S	N-terminal	Cytoplasmic	NA	NA	NA
34	R	N-terminal	Cytoplasmic	NA	NA	NA
35	L	N-terminal	Cytoplasmic	NA	NA	NA
36	G	N-terminal	Cytoplasmic	NA	NA	NA
37	G	N-terminal	Cytoplasmic	NA	NA	NA
38	G	N-terminal	Cytoplasmic	NA	NA	NA
39	S	N-terminal	Cytoplasmic	NA	NA	NA
40	C	N-terminal	Cytoplasmic	NA	NA	NA
41	L	N-terminal	Cytoplasmic	NA	NA	NA
42	G	N-terminal	Cytoplasmic	NA	NA	NA
43	K	N-terminal	Cytoplasmic	NA	NA	NA
44	C	N-terminal	Cytoplasmic	NA	NA	NA
45	A	N-terminal	Cytoplasmic	NA	NA	NA
46	H	N-terminal	Cytoplasmic	NA	NA	NA
47	V	N-terminal	Cytoplasmic	NA	NA	NA
48	F	N-terminal	Cytoplasmic	NA	NA	NA
49	K	N-terminal	Cytoplasmic	NA	NA	NA
50	L	N-terminal	Cytoplasmic	NA	NA	NA
51	I	N-terminal	Cytoplasmic	NA	NA	NA
52	F	N-terminal	Cytoplasmic	NA	NA	NA
53	K	N-terminal	Cytoplasmic	NA	NA	NA
54	E	N-terminal	Cytoplasmic	NA	NA	NA
55	I	N-terminal	Cytoplasmic	NA	NA	NA
56	K	N-terminal	Cytoplasmic	NA	NA	NA
57	D	N-terminal	Cytoplasmic	NA	NA	NA
58	N	N-terminal	Cytoplasmic	NA	NA	NA
59	I	N-terminal	Cytoplasmic	NA	NA	NA
60	F	N-terminal	Cytoplasmic	NA	NA	NA
61	I	N-terminal	Cytoplasmic	2.07155	257	86.532
62	Y	TM 1	Cytoplasmic	1.33101	230	77.4411
63	I	TM 1	Cytoplasmic	3.26081	283	95.2862
64	L	TM 1	Cytoplasmic	1.10733	213	71.7172
65	S	TM 1	Cytoplasmic	0.918355	198	66.6667
66	I	TM 1	Cytoplasmic	1.8489	249	83.8384
67	I	TM 1	Cytoplasmic	1.97207	254	85.5219
68	Y	TM 1	Cytoplasmic	0.458463	123	41.4141
69	L	TM 1	Cytoplasmic	0.341566	87	29.2929
70	S	TM 1	Vacuolar	0.789872	186	62.6263
71	V	TM 1	Vacuolar	0.298968	72	24.2424
72	C	TM 1	Vacuolar	0.212681	48	16.1616
73	V	TM 1	Vacuolar	0.230198	55	18.5185
74	M	TM 1	Vacuolar	0.405649	110	37.037
75	N	TM 1	Vacuolar	0.383875	106	35.6902
76	K	TM 1	Vacuolar	0.380024	104	35.0168
77	I	TM 1	Vacuolar	1.15056	215	72.3906
78	F	TM 1	Vacuolar	2.33531	264	88.8889
79	A	TM 1	Vacuolar	0.759792	182	61.2795
80	K	TM 1	Vacuolar	0.445229	119	40.0673
81	R	TM 1	Vacuolar	0.541998	147	49.4949
82	T	TM 1	Vacuolar	0.645388	168	56.5657
83	L	TM 1	Vacuolar	0.764357	184	61.9529
84	N	TM-connecting loop	Vacuolar	0.723058	176	59.2593
85	K	TM-connecting loop	Vacuolar	1.30158	228	76.7677
86	I	TM-connecting loop	Vacuolar	1.76772	248	83.5017
87	G	TM-connecting loop	Vacuolar	0.494254	135	45.4545
88	N	TM-connecting loop	Vacuolar	0.336715	84	28.2828
89	Y	TM-connecting loop	Vacuolar	0.198889	46	15.4882
90	S	TM 2	Vacuolar	0.17896	39	13.1313
91	F	TM 2	Vacuolar	0.195269	45	15.1515
92	V	TM 2	Vacuolar	0.345222	88	29.6296
93	T	TM 2	Vacuolar	0.265038	63	21.2121
94	S	TM 2	Vacuolar	0.224783	52	17.5084
95	E	TM 2	Vacuolar	0.713988	173	58.2492
96	T	TM 2	Vacuolar	1.49361	237	79.798
97	H	TM 2	Vacuolar	0.489227	134	45.1178
98	N	TM 2	Vacuolar	0.774203	185	62.2896
99	F	TM 2	Vacuolar	5.50519	294	98.9899
100	I	TM 2	Vacuolar	1.43333	234	78.7879
101	C	TM 2	Vacuolar	0.477333	131	44.1077
102	M	TM 2	Cytoplasmic	3.02527	277	93.266
103	I	TM 2	Cytoplasmic	5.26514	293	98.6532
104	M	TM 2	Cytoplasmic	2.29393	261	87.8788
105	F	TM 2	Cytoplasmic	1.17815	217	73.064
106	F	TM 2	Cytoplasmic	3.82882	288	96.9697
107	I	TM 2	Cytoplasmic	5.90506	296	99.6633
108	V	TM 2	Cytoplasmic	1.62537	242	81.4815
109	Y	TM 2	Cytoplasmic	1.32186	229	77.1044
110	S	TM 2	Cytoplasmic	1.76187	247	83.165
111	L	TM 2	Cytoplasmic	2.75999	270	90.9091
112	F	TM-connecting loop	Cytoplasmic	1.74742	246	82.8283
113	G	TM-connecting loop	Cytoplasmic	2.8181	272	91.5825
114	N	TM-connecting loop	Cytoplasmic	2.90308	274	92.2559
115	K	TM-connecting loop	Cytoplasmic	4.71901	291	97.9798
116	K	TM-connecting loop	Cytoplasmic	5.54649	295	99.3266
117	G	TM-connecting loop	Cytoplasmic	6.14382	297	100
118	N	TM-connecting loop	Cytoplasmic	3.86328	289	97.3064
119	S	TM-connecting loop	Cytoplasmic	5.1294	292	98.3165
120	K	TM-connecting loop	Cytoplasmic	1.90741	252	84.8485
121	E	TM-connecting loop	Cytoplasmic	2.57053	268	90.2357
122	R	TM-connecting loop	Cytoplasmic	2.9276	275	92.5926
123	H	TM-connecting loop	Cytoplasmic	2.83679	273	91.9192
124	R	TM-connecting loop	Cytoplasmic	3.49576	284	95.6229
125	S	TM-connecting loop	Cytoplasmic	3.8041	287	96.633
126	F	TM-connecting loop	Cytoplasmic	2.78614	271	91.2458
127	N	TM-connecting loop	Cytoplasmic	2.96315	276	92.9293
128	L	TM-connecting loop	Cytoplasmic	3.79104	286	96.2963
129	Q	TM-connecting loop	Cytoplasmic	2.41636	266	89.5623
130	F	TM-connecting loop	Cytoplasmic	1.88744	250	84.1751
131	F	TM-connecting loop	Cytoplasmic	1.89023	251	84.5118
132	A	TM-connecting loop	Cytoplasmic	3.1706	280	94.2761
133	I	TM-connecting loop	Cytoplasmic	0.763257	183	61.6162
134	S	TM 3	Cytoplasmic	0.618186	166	55.8923
135	M	TM 3	Cytoplasmic	1.45672	236	79.4613
136	L	TM 3	Cytoplasmic	0.605688	164	55.2189
137	D	TM 3	Cytoplasmic	0.454275	121	40.7407
138	A	TM 3	Cytoplasmic	0.505731	138	46.4646
139	C	TM 3	Vacuolar	1.62834	243	81.8182
140	S	TM 3	Vacuolar	1.37247	232	78.1145
141	V	TM 3	Vacuolar	0.567676	154	51.8519
142	I	TM 3	Vacuolar	0.576313	156	52.5253
143	L	TM 3	Vacuolar	1.29231	226	76.0943
144	A	TM 3	Vacuolar	2.29495	262	88.2155
145	F	TM 3	Vacuolar	0.758887	181	60.9428
146	I	TM 3	Vacuolar	0.396045	108	36.3636
147	G	TM 3	Vacuolar	0.35931	93	31.3131
148	L	TM 3	Vacuolar	0.223977	51	17.1717
149	T	TM 3	Vacuolar	0.230741	56	18.8552
150	R	TM 3	Vacuolar	0.341028	86	28.9562
151	T	TM-connecting loop	Vacuolar	0.261228	62	20.8754
152	T	TM-connecting loop	Vacuolar	0.165926	33	11.1111
153	G	TM 4	Vacuolar	0.114555	18	6.06061
154	N	TM 4	Vacuolar	0.116602	20	6.73401
155	I	TM 4	Vacuolar	0.333142	81	27.2727
156	Q	TM 4	Vacuolar	0.306147	74	24.9158
157	S	TM 4	Vacuolar	0.158338	31	10.4377
158	F	TM 4	Vacuolar	0.25506	60	20.202
159	V	TM 4	Vacuolar	0.916983	197	66.33
160	L	TM 4	Vacuolar	1.08035	210	70.7071
161	Q	TM 4	Vacuolar	0.317166	77	25.9259
162	L	TM 4	Vacuolar	0.928107	199	67.0034
163	S	TM 4	Cytoplasmic	1.03806	207	69.697
164	I	TM 4	Cytoplasmic	0.278166	67	22.5589
165	P	TM 4	Cytoplasmic	0.579285	158	53.1987
166	I	TM 4	Cytoplasmic	0.965966	202	68.0135
167	N	TM 4	Cytoplasmic	0.301923	73	24.5791
168	M	TM 4	Cytoplasmic	0.134123	23	7.74411
169	F	TM 4	Cytoplasmic	0.416408	111	37.3737
170	F	TM 4	Cytoplasmic	0.33642	83	27.9461
171	C	TM 4	Cytoplasmic	0.165309	32	10.7744
172	F	TM 4	Cytoplasmic	0.368011	96	32.3232
173	L	TM 4	Cytoplasmic	0.995511	204	68.6869
174	I	TM 4	Cytoplasmic	0.578483	157	52.862
175	L	TM 4	Cytoplasmic	0.375561	102	34.3434
176	R	TM-connecting loop	Cytoplasmic	1.25561	223	75.0842
177	Y	TM-connecting loop	Cytoplasmic	0.430903	116	39.0572
178	R	TM-connecting loop	Cytoplasmic	0.754325	180	60.6061
179	Y	TM-connecting loop	Cytoplasmic	0.26601	64	21.5488
180	H	TM-connecting loop	Cytoplasmic	0.228313	53	17.8451
181	L	TM 5	Cytoplasmic	0.422751	115	38.7205
182	Y	TM 5	Cytoplasmic	0.797571	188	63.2997
183	N	TM 5	Cytoplasmic	0.155379	30	10.101
184	Y	TM 5	Cytoplasmic	0.379931	103	34.6801
185	L	TM 5	Cytoplasmic	1.53602	239	80.4714
186	G	TM 5	Cytoplasmic	0.396258	109	36.7003
187	A	TM 5	Cytoplasmic	0.316748	76	25.5892
188	V	TM 5	Cytoplasmic	3.17682	281	94.6128
189	I	TM 5	Cytoplasmic	0.747912	179	60.2694
190	I	TM 5	Vacuolar	0.172714	35	11.7845
191	V	TM 5	Vacuolar	0.592017	159	53.5354
192	V	TM 5	Vacuolar	1.57874	240	80.8081
193	T	TM 5	Vacuolar	0.369172	97	32.6599
194	I	TM 5	Vacuolar	0.145321	28	9.42761
195	A	TM 5	Vacuolar	0.717917	174	58.5859
196	L	TM 5	Vacuolar	3.0867	278	93.6027
197	V	TM 5	Vacuolar	0.32648	79	26.5993
198	E	TM 5	Vacuolar	0.55949	153	51.5152
199	M	TM 5	Vacuolar	3.68805	285	95.9596
200	K	TM 5	Vacuolar	3.19933	282	94.9495
201	L	TM 5	Vacuolar	0.596385	160	53.8721
202	S	TM-connecting loop	Vacuolar	0.460782	125	42.0875
203	F	TM-connecting loop	Vacuolar	1.03726	206	69.3603
204	E	TM-connecting loop	Vacuolar	0.599942	161	54.2088
205	T	TM-connecting loop	Vacuolar	1.12685	214	72.0539
206	Q	TM-connecting loop	Vacuolar	0.721409	175	58.9226
207	E	TM-connecting loop	Vacuolar	1.43718	235	79.1246
208	E	TM-connecting loop	Vacuolar	0.701617	172	57.9125
209	N	TM-connecting loop	Vacuolar	0.349208	89	29.9663
210	S	TM 6	Vacuolar	0.281413	68	22.8956
211	I	TM 6	Vacuolar	0.179019	40	13.468
212	I	TM 6	Vacuolar	0.325096	78	26.2626
213	F	TM 6	Vacuolar	0.334243	82	27.6094
214	N	TM 6	Vacuolar	0.229325	54	18.1818
215	L	TM 6	Vacuolar	0.36946	98	32.9966
216	V	TM 6	Vacuolar	1.26225	225	75.7576
217	L	TM 6	Vacuolar	1.05678	208	70.0337
218	I	TM 6	Vacuolar	0.610078	165	55.5556
219	S	TM 6	Vacuolar	2.60195	269	90.5724
220	A	TM 6	Vacuolar	2.26915	260	87.5421
221	L	TM 6	Vacuolar	0.730499	177	59.596
222	I	TM 6	Vacuolar	0.551779	151	50.8418
223	P	TM 6	Cytoplasmic	0.63708	167	56.229
224	V	TM 6	Cytoplasmic	0.905581	195	65.6566
225	C	TM 6	Cytoplasmic	0.544296	148	49.8316
226	F	TM 6	Cytoplasmic	0.431214	117	39.3939
227	S	TM 6	Cytoplasmic	0.417767	112	37.7104
228	N	TM 6	Cytoplasmic	0.282427	69	23.2323
229	M	TM 6	Cytoplasmic	0.390922	107	36.0269
230	T	TM 6	Cytoplasmic	0.695203	171	57.5758
231	R	TM 6	Cytoplasmic	0.511418	141	47.4747
232	E	TM 6	Cytoplasmic	0.419417	113	38.0471
233	I	TM 6	Cytoplasmic	1.39919	233	78.4512
234	V	TM 6	Cytoplasmic	1.09479	212	71.3805
235	F	TM 6	Cytoplasmic	0.515187	143	48.1481
236	K	TM 6	Cytoplasmic	0.471933	127	42.7609
237	K	TM 6	Cytoplasmic	0.512614	142	47.8114
238	Y	TM 6	Cytoplasmic	0.880913	194	65.3199
239	K	TM-connecting loop	Cytoplasmic	0.484601	133	44.7811
240	I	TM-connecting loop	Cytoplasmic	0.673397	170	57.2391
241	D	TM-connecting loop	Cytoplasmic	1.29312	227	76.431
242	I	TM 7	Cytoplasmic	0.497398	136	45.7912
243	L	TM 7	Cytoplasmic	0.549233	150	50.5051
244	R	TM 7	Cytoplasmic	1.23645	221	74.4108
245	L	TM 7	Cytoplasmic	0.553342	152	51.1785
246	N	TM 7	Cytoplasmic	0.288602	71	23.9057
247	A	TM 7	Cytoplasmic	0.649019	169	56.9024
248	M	TM 7	Cytoplasmic	1.92599	253	85.1852
249	V	TM 7	Cytoplasmic	1.15745	216	72.7273
250	S	TM 7	Cytoplasmic	1.18456	218	73.4007
251	F	TM 7	Cytoplasmic	1.52134	238	80.1347
252	F	TM 7	Cytoplasmic	0.523709	145	48.8215
253	Q	TM 7	Cytoplasmic	0.508709	139	46.8013
254	L	TM 7	Cytoplasmic	1.63559	244	82.1549
255	F	TM 7	Cytoplasmic	0.600584	162	54.5455
256	T	TM 7	Cytoplasmic	0.474667	130	43.771
257	S	TM 7	Vacuolar	0.745239	178	59.9327
258	C	TM 7	Vacuolar	1.0714	209	70.3704
259	L	TM 7	Vacuolar	0.820352	189	63.6364
260	I	TM 7	Vacuolar	0.834446	191	64.3098
261	L	TM 7	Vacuolar	0.358627	92	30.9764
262	P	TM 7	Vacuolar	0.350398	90	30.303
263	V	TM 7	Vacuolar	0.509608	140	47.138
264	Y	TM 7	Vacuolar	0.371659	101	34.0067
265	T	TM-connecting loop	Vacuolar	0.359908	94	31.6498
266	L	TM-connecting loop	Vacuolar	0.501765	137	46.1279
267	P	TM-connecting loop	Vacuolar	0.467328	126	42.4242
268	F	TM-connecting loop	Vacuolar	0.371082	100	33.67
269	L	TM-connecting loop	Vacuolar	NA	NA	NA
270	K	TM-connecting loop	Vacuolar	NA	NA	NA
271	Q	TM-connecting loop	Vacuolar	NA	NA	NA
272	L	TM-connecting loop	Vacuolar	NA	NA	NA
273	H	TM-connecting loop	Vacuolar	NA	NA	NA
274	L	TM-connecting loop	Vacuolar	NA	NA	NA
275	P	TM-connecting loop	Vacuolar	NA	NA	NA
276	Y	TM-connecting loop	Vacuolar	NA	NA	NA
277	N	TM-connecting loop	Vacuolar	NA	NA	NA
278	E	TM-connecting loop	Vacuolar	NA	NA	NA
279	I	TM-connecting loop	Vacuolar	NA	NA	NA
280	W	TM-connecting loop	Vacuolar	NA	NA	NA
281	T	TM-connecting loop	Vacuolar	NA	NA	NA
282	N	TM-connecting loop	Vacuolar	NA	NA	NA
283	I	TM-connecting loop	Vacuolar	NA	NA	NA
284	K	TM-connecting loop	Vacuolar	NA	NA	NA
285	N	TM-connecting loop	Vacuolar	NA	NA	NA
286	G	TM-connecting loop	Vacuolar	NA	NA	NA
287	F	TM-connecting loop	Vacuolar	NA	NA	NA
288	A	TM-connecting loop	Vacuolar	NA	NA	NA
289	C	TM-connecting loop	Vacuolar	NA	NA	NA
290	L	TM-connecting loop	Vacuolar	NA	NA	NA
291	F	TM-connecting loop	Vacuolar	NA	NA	NA
292	L	TM-connecting loop	Vacuolar	NA	NA	NA
293	G	TM-connecting loop	Vacuolar	NA	NA	NA
294	R	TM-connecting loop	Vacuolar	NA	NA	NA
295	N	TM-connecting loop	Vacuolar	NA	NA	NA
296	T	TM-connecting loop	Vacuolar	NA	NA	NA
297	V	TM-connecting loop	Vacuolar	NA	NA	NA
298	V	TM-connecting loop	Vacuolar	NA	NA	NA
299	E	TM-connecting loop	Vacuolar	NA	NA	NA
300	N	TM-connecting loop	Vacuolar	NA	NA	NA
301	C	TM-connecting loop	Vacuolar	NA	NA	NA
302	G	TM-connecting loop	Vacuolar	NA	NA	NA
303	L	TM-connecting loop	Vacuolar	NA	NA	NA
304	G	TM-connecting loop	Vacuolar	NA	NA	NA
305	M	TM-connecting loop	Vacuolar	NA	NA	NA
306	A	TM-connecting loop	Vacuolar	NA	NA	NA
307	K	TM-connecting loop	Vacuolar	NA	NA	NA
308	L	TM-connecting loop	Vacuolar	NA	NA	NA
309	C	TM-connecting loop	Vacuolar	NA	NA	NA
310	D	TM-connecting loop	Vacuolar	NA	NA	NA
311	D	TM-connecting loop	Vacuolar	NA	NA	NA
312	C	TM-connecting loop	Vacuolar	NA	NA	NA
313	D	TM-connecting loop	Vacuolar	NA	NA	NA
314	G	TM-connecting loop	Vacuolar	0.174927	37	12.4579
315	A	TM 8	Vacuolar	0.185105	42	14.1414
316	W	TM 8	Vacuolar	0.276934	66	22.2222
317	K	TM 8	Vacuolar	0.339374	85	28.6195
318	T	TM 8	Vacuolar	0.544543	149	50.1684
319	F	TM 8	Vacuolar	0.880248	193	64.9832
320	A	TM 8	Vacuolar	2.38522	265	89.2256
321	L	TM 8	Vacuolar	2.29594	263	88.5522
322	F	TM 8	Vacuolar	1.37206	231	77.7778
323	S	TM 8	Vacuolar	0.459043	124	41.7508
324	F	TM 8	Vacuolar	0.331055	80	26.936
325	F	TM 8	Vacuolar	0.174215	36	12.1212
326	N	TM 8	Vacuolar	0.111125	16	5.38721
327	I	TM 8	Vacuolar	0.0915155	10	3.367
328	C	TM 8	Vacuolar	0.130083	21	7.07071
329	D	TM 8	Cytoplasmic	0.147848	29	9.76431
330	N	TM 8	Cytoplasmic	0.241486	59	19.8653
331	L	TM 8	Cytoplasmic	0.270973	65	21.8855
332	I	TM 8	Cytoplasmic	0.828857	190	63.9731
333	T	TM 8	Cytoplasmic	1.08816	211	71.0438
334	S	TM 8	Cytoplasmic	0.996848	205	69.0236
335	Y	TM 8	Cytoplasmic	1.25835	224	75.4209
336	I	TM 8	Cytoplasmic	0.47347	129	43.4343
337	I	TM 8	Cytoplasmic	0.454965	122	41.0774
338	D	TM 8	Cytoplasmic	2.00084	255	85.8586
339	K	TM 8	Cytoplasmic	1.19519	219	73.7374
340	F	TM 8	Cytoplasmic	0.288417	70	23.569
341	S	TM-connecting loop	Cytoplasmic	0.114556	19	6.39731
342	T	TM 9	Cytoplasmic	0.106322	14	4.7138
343	M	TM 9	Cytoplasmic	0.0545094	1	0.3367
344	T	TM 9	Cytoplasmic	0.0667186	6	2.0202
345	Y	TM 9	Cytoplasmic	0.110357	15	5.05051
346	T	TM 9	Cytoplasmic	0.0959099	12	4.0404
347	I	TM 9	Cytoplasmic	0.055696	2	0.673401
348	V	TM 9	Cytoplasmic	0.0876407	9	3.0303
349	S	TM 9	Cytoplasmic	0.0957019	11	3.7037
350	C	TM 9	Cytoplasmic	0.0565708	3	1.0101
351	I	TM 9	Vacuolar	0.0578674	4	1.3468
352	Q	TM 9	Vacuolar	0.0746034	8	2.6936
353	G	TM 9	Vacuolar	0.0604802	5	1.6835
354	P	TM 9	Vacuolar	0.0693883	7	2.3569
355	A	TM 9	Vacuolar	0.105494	13	4.3771
356	I	TM 9	Vacuolar	0.113595	17	5.72391
357	A	TM 9	Vacuolar	0.136239	25	8.41751
358	I	TM 9	Vacuolar	0.138315	26	8.75421
359	A	TM 9	Vacuolar	0.135587	24	8.08081
360	Y	TM 9	Vacuolar	0.142815	27	9.09091
361	Y	TM 9	Vacuolar	0.194513	44	14.8148
362	F	TM 9	Vacuolar	0.184531	41	13.8047
363	K	TM 9	Vacuolar	0.171261	34	11.4478
364	F	TM 9	Vacuolar	0.177084	38	12.7946
365	L	TM-connecting loop	Vacuolar	0.370748	99	33.3333
366	A	TM-connecting loop	Vacuolar	0.2374	57	19.1919
367	G	TM-connecting loop	Vacuolar	0.238569	58	19.5286
368	D	TM-connecting loop	Vacuolar	0.438131	118	39.7306
369	V	TM-connecting loop	Vacuolar	1.24359	222	74.7475
370	V	TM-connecting loop	Vacuolar	0.950877	200	67.3401
371	R	TM-connecting loop	Vacuolar	0.867257	192	64.6465
372	E	TM-connecting loop	Vacuolar	2.23603	259	87.2054
373	P	TM-connecting loop	Vacuolar	0.482976	132	44.4444
374	R	TM-connecting loop	Vacuolar	0.601849	163	54.8822
375	L	TM 10	Vacuolar	2.18885	258	86.8687
376	L	TM 10	Vacuolar	0.792728	187	62.963
377	D	TM 10	Vacuolar	0.223312	50	16.835
378	F	TM 10	Vacuolar	0.517386	144	48.4848
379	V	TM 10	Vacuolar	1.72551	245	82.4916
380	T	TM 10	Vacuolar	0.309267	75	25.2525
381	L	TM 10	Vacuolar	0.199271	47	15.8249
382	F	TM 10	Vacuolar	0.912489	196	65.9933
383	G	TM 10	Vacuolar	0.540348	146	49.1582
384	Y	TM 10	Vacuolar	0.130523	22	7.40741
385	L	TM 10	Vacuolar	0.355243	91	30.6397
386	F	TM 10	Cytoplasmic	1.60297	241	81.1448
387	G	TM 10	Cytoplasmic	0.381143	105	35.3535
388	S	TM 10	Cytoplasmic	0.258594	61	20.5387
389	I	TM 10	Cytoplasmic	0.992639	203	68.3502
390	I	TM 10	Cytoplasmic	1.2046	220	74.0741
391	Y	TM 10	Cytoplasmic	0.216964	49	16.4983
392	R	TM 10	Cytoplasmic	0.420633	114	38.3838
393	V	TM 10	Cytoplasmic	2.00778	256	86.1953
394	G	TM 10	Cytoplasmic	0.472002	128	43.0976
395	N	C-terminal	Cytoplasmic	0.194138	43	14.4781
396	I	C-terminal	Cytoplasmic	0.365256	95	31.9865
397	I	C-terminal	Cytoplasmic	0.576152	155	52.1886
398	L	C-terminal	Cytoplasmic	0.448042	120	40.404
399	E	C-terminal	Cytoplasmic	0.9555	201	67.6768
400	R	C-terminal	Cytoplasmic	2.49162	267	89.899
401	K	C-terminal	Cytoplasmic	3.16625	279	93.9394
402	K	C-terminal	Cytoplasmic	4.53987	290	97.6431
403	M	C-terminal	Cytoplasmic	NA	NA	NA
404	R	C-terminal	Cytoplasmic	NA	NA	NA
405	N	C-terminal	Cytoplasmic	NA	NA	NA
406	E	C-terminal	Cytoplasmic	NA	NA	NA
407	E	C-terminal	Cytoplasmic	NA	NA	NA
408	N	C-terminal	Cytoplasmic	NA	NA	NA
409	E	C-terminal	Cytoplasmic	NA	NA	NA
410	D	C-terminal	Cytoplasmic	NA	NA	NA
411	S	C-terminal	Cytoplasmic	NA	NA	NA
412	E	C-terminal	Cytoplasmic	NA	NA	NA
413	G	C-terminal	Cytoplasmic	NA	NA	NA
414	E	C-terminal	Cytoplasmic	NA	NA	NA
415	L	C-terminal	Cytoplasmic	NA	NA	NA
416	T	C-terminal	Cytoplasmic	NA	NA	NA
417	N	C-terminal	Cytoplasmic	NA	NA	NA
418	V	C-terminal	Cytoplasmic	NA	NA	NA
419	D	C-terminal	Cytoplasmic	NA	NA	NA
420	S	C-terminal	Cytoplasmic	NA	NA	NA
421	I	C-terminal	Cytoplasmic	NA	NA	NA
422	I	C-terminal	Cytoplasmic	NA	NA	NA
423	T	C-terminal	Cytoplasmic	NA	NA	NA
424	Q	C-terminal	Cytoplasmic	NA	NA	NA

## Sheet: FuncPatch  - occluded
PfCRT position	PfCRT AA	TM / TM-connecting loop	Cytoplasmic / vacuolar side	FuncPatch value	rank	rank %
1	M	N-terminal	Cytoplasmic	NA	NA	NA
2	K	N-terminal	Cytoplasmic	NA	NA	NA
3	F	N-terminal	Cytoplasmic	NA	NA	NA
4	A	N-terminal	Cytoplasmic	NA	NA	NA
5	S	N-terminal	Cytoplasmic	NA	NA	NA
6	K	N-terminal	Cytoplasmic	NA	NA	NA
7	K	N-terminal	Cytoplasmic	NA	NA	NA
8	N	N-terminal	Cytoplasmic	NA	NA	NA
9	N	N-terminal	Cytoplasmic	NA	NA	NA
10	Q	N-terminal	Cytoplasmic	NA	NA	NA
11	K	N-terminal	Cytoplasmic	NA	NA	NA
12	N	N-terminal	Cytoplasmic	NA	NA	NA
13	S	N-terminal	Cytoplasmic	NA	NA	NA
14	S	N-terminal	Cytoplasmic	NA	NA	NA
15	K	N-terminal	Cytoplasmic	NA	NA	NA
16	N	N-terminal	Cytoplasmic	NA	NA	NA
17	D	N-terminal	Cytoplasmic	NA	NA	NA
18	E	N-terminal	Cytoplasmic	NA	NA	NA
19	R	N-terminal	Cytoplasmic	NA	NA	NA
20	Y	N-terminal	Cytoplasmic	NA	NA	NA
21	R	N-terminal	Cytoplasmic	NA	NA	NA
22	E	N-terminal	Cytoplasmic	NA	NA	NA
23	L	N-terminal	Cytoplasmic	NA	NA	NA
24	D	N-terminal	Cytoplasmic	NA	NA	NA
25	N	N-terminal	Cytoplasmic	NA	NA	NA
26	L	N-terminal	Cytoplasmic	NA	NA	NA
27	V	N-terminal	Cytoplasmic	NA	NA	NA
28	Q	N-terminal	Cytoplasmic	NA	NA	NA
29	E	N-terminal	Cytoplasmic	NA	NA	NA
30	G	N-terminal	Cytoplasmic	NA	NA	NA
31	N	N-terminal	Cytoplasmic	NA	NA	NA
32	G	N-terminal	Cytoplasmic	NA	NA	NA
33	S	N-terminal	Cytoplasmic	NA	NA	NA
34	R	N-terminal	Cytoplasmic	NA	NA	NA
35	L	N-terminal	Cytoplasmic	NA	NA	NA
36	G	N-terminal	Cytoplasmic	NA	NA	NA
37	G	N-terminal	Cytoplasmic	NA	NA	NA
38	G	N-terminal	Cytoplasmic	NA	NA	NA
39	S	N-terminal	Cytoplasmic	NA	NA	NA
40	C	N-terminal	Cytoplasmic	NA	NA	NA
41	L	N-terminal	Cytoplasmic	NA	NA	NA
42	G	N-terminal	Cytoplasmic	NA	NA	NA
43	K	N-terminal	Cytoplasmic	NA	NA	NA
44	C	N-terminal	Cytoplasmic	NA	NA	NA
45	A	N-terminal	Cytoplasmic	NA	NA	NA
46	H	N-terminal	Cytoplasmic	NA	NA	NA
47	V	N-terminal	Cytoplasmic	NA	NA	NA
48	F	N-terminal	Cytoplasmic	NA	NA	NA
49	K	N-terminal	Cytoplasmic	NA	NA	NA
50	L	N-terminal	Cytoplasmic	NA	NA	NA
51	I	N-terminal	Cytoplasmic	NA	NA	NA
52	F	N-terminal	Cytoplasmic	NA	NA	NA
53	K	N-terminal	Cytoplasmic	NA	NA	NA
54	E	N-terminal	Cytoplasmic	NA	NA	NA
55	I	N-terminal	Cytoplasmic	NA	NA	NA
56	K	N-terminal	Cytoplasmic	NA	NA	NA
57	D	TM1	Cytoplasmic	NA	NA	NA
58	N	TM1	Cytoplasmic	NA	NA	NA
59	I	TM1	Cytoplasmic	NA	NA	NA
60	F	TM1	Cytoplasmic	NA	NA	NA
61	I	TM1	Cytoplasmic	2.11578	252	86.0068
62	Y	TM1	Cytoplasmic	1.24873	223	76.1092
63	I	TM1	Cytoplasmic	3.35743	277	94.5392
64	L	TM1	Cytoplasmic	0.951581	201	68.6007
65	S	TM1	Cytoplasmic	0.979131	204	69.6246
66	I	TM1	Cytoplasmic	1.91338	248	84.6416
67	I	TM1	Cytoplasmic	2.1161	253	86.3481
68	Y	TM1	Cytoplasmic	0.48081	136	46.4164
69	L	TM1	Cytoplasmic	0.372336	95	32.4232
70	S	TM1	Vacuolar	0.902783	192	65.529
71	V	TM1	Vacuolar	0.311926	76	25.9386
72	C	TM1	Vacuolar	0.27385	60	20.4778
73	V	TM1	Vacuolar	0.242752	51	17.4061
74	M	TM1	Vacuolar	0.376232	96	32.7645
75	N	TM1	Vacuolar	0.329467	78	26.6212
76	K	TM1	Vacuolar	0.356607	87	29.6928
77	I	TM1	Vacuolar	1.3615	230	78.4983
78	F	TM1	Vacuolar	2.48906	262	89.4198
79	A	TM1	Vacuolar	0.785895	180	61.4334
80	K	TM1	Vacuolar	0.398222	115	39.2491
81	R	TM1	Vacuolar	0.51375	143	48.8055
82	T	TM1	Vacuolar	0.790873	181	61.7747
83	L	TM1	Vacuolar	0.865575	188	64.1638
84	N	TM1	Vacuolar	0.737059	176	60.0683
85	K	TM1	Vacuolar	1.21481	218	74.4027
86	I	TM1	Vacuolar	1.9461	249	84.9829
87	G	TM-connecting loop	Vacuolar	0.524122	146	49.8294
88	N	TM-connecting loop	Vacuolar	0.235027	44	15.0171
89	Y	TM-connecting loop	Vacuolar	0.233639	42	14.3345
90	S	TM 2	Vacuolar	0.196412	25	8.53242
91	F	TM 2	Vacuolar	0.199716	29	9.89761
92	V	TM 2	Vacuolar	0.439816	128	43.686
93	T	TM 2	Vacuolar	0.333699	80	27.3038
94	S	TM 2	Vacuolar	0.202521	30	10.2389
95	E	TM 2	Vacuolar	0.392483	109	37.2014
96	T	TM 2	Vacuolar	1.58699	239	81.57
97	H	TM 2	Vacuolar	0.554757	152	51.8771
98	N	TM 2	Vacuolar	0.672083	169	57.6792
99	F	TM 2	Vacuolar	5.5977	291	99.3174
100	I	TM 2	Vacuolar	1.24229	220	75.0853
101	C	TM 2	Vacuolar	0.564576	154	52.5597
102	M	TM 2	Cytoplasmic	3.00694	274	93.5154
103	I	TM 2	Cytoplasmic	5.29634	288	98.2935
104	M	TM 2	Cytoplasmic	2.432	260	88.7372
105	F	TM 2	Cytoplasmic	1.27483	224	76.4505
106	F	TM 2	Cytoplasmic	3.80534	284	96.9283
107	I	TM 2	Cytoplasmic	6.15322	292	99.6587
108	V	TM 2	Cytoplasmic	1.72041	241	82.2526
109	Y	TM 2	Cytoplasmic	1.24297	221	75.4266
110	S	TM 2	Cytoplasmic	1.64243	240	81.9113
111	L	TM 2	Cytoplasmic	2.96903	272	92.8328
112	F	TM-connecting loop	Cytoplasmic	1.78465	244	83.2765
113	G	TM-connecting loop	Cytoplasmic	2.98002	273	93.1741
114	N	TM-connecting loop	Cytoplasmic	2.73235	270	92.1502
115	K	TM-connecting loop	Cytoplasmic	4.95505	287	97.9522
116	K	TM-connecting loop	Cytoplasmic	5.37079	289	98.6348
117	G	TM-connecting loop	Cytoplasmic	6.38215	293	100
118	N	TM-connecting loop	Cytoplasmic	3.66269	282	96.2457
119	S	TM-connecting loop	Cytoplasmic	5.50298	290	98.9761
120	K	TM-connecting loop	Cytoplasmic	1.86669	247	84.3003
121	E	TM-connecting loop	Cytoplasmic	2.77209	271	92.4915
122	R	TM-connecting loop	Cytoplasmic	2.63394	266	90.785
123	H	TM-connecting loop	Cytoplasmic	2.69032	268	91.4676
124	R	TM-connecting loop	Cytoplasmic	3.41887	279	95.2218
125	S	TM-connecting loop	Cytoplasmic	4.51956	285	97.2696
126	F	TM-connecting loop	Cytoplasmic	2.53604	264	90.1024
127	N	TM-connecting loop	Cytoplasmic	3.40239	278	94.8805
128	L	TM-connecting loop	Cytoplasmic	4.63554	286	97.6109
129	Q	TM-connecting loop	Cytoplasmic	3.34531	276	94.198
130	F	TM-connecting loop	Cytoplasmic	1.38711	231	78.8396
131	F	TM 3	Cytoplasmic	2.38903	259	88.3959
132	A	TM 3	Cytoplasmic	3.12889	275	93.8567
133	I	TM 3	Cytoplasmic	0.468185	134	45.7338
134	S	TM 3	Cytoplasmic	0.464768	132	45.0512
135	M	TM 3	Cytoplasmic	1.96374	250	85.3242
136	L	TM 3	Cytoplasmic	0.580569	159	54.2662
137	D	TM 3	Cytoplasmic	0.343533	84	28.6689
138	A	TM 3	Cytoplasmic	0.449621	130	44.3686
139	C	TM 3	Vacuolar	1.84899	246	83.959
140	S	TM 3	Vacuolar	1.39407	232	79.1809
141	V	TM 3	Vacuolar	0.43312	124	42.3208
142	I	TM 3	Vacuolar	0.381603	101	34.471
143	L	TM 3	Vacuolar	1.43761	234	79.8635
144	A	TM 3	Vacuolar	2.49057	263	89.7611
145	F	TM 3	Vacuolar	0.822414	185	63.1399
146	I	TM 3	Vacuolar	0.347624	85	29.0102
147	G	TM 3	Vacuolar	0.339296	82	27.9863
148	L	TM 3	Vacuolar	0.240326	49	16.7235
149	T	TM 3	Vacuolar	0.226619	39	13.3106
150	R	TM 3	Vacuolar	0.304901	74	25.256
151	T	TM-connecting loop	Vacuolar	0.223634	36	12.2867
152	T	TM-connecting loop	Vacuolar	0.226186	38	12.9693
153	G	TM 4	Vacuolar	0.182301	22	7.50853
154	N	TM 4	Vacuolar	0.218143	34	11.6041
155	I	TM 4	Vacuolar	0.326758	77	26.2799
156	Q	TM 4	Vacuolar	0.276477	62	21.1604
157	S	TM 4	Vacuolar	0.215935	33	11.2628
158	F	TM 4	Vacuolar	0.264414	56	19.1126
159	V	TM 4	Vacuolar	0.80178	182	62.116
160	L	TM 4	Vacuolar	0.930759	196	66.8942
161	Q	TM 4	Vacuolar	0.338827	81	27.6451
162	L	TM 4	Vacuolar	0.668027	168	57.3379
163	S	TM 4	Cytoplasmic	0.905436	194	66.2116
164	I	TM 4	Cytoplasmic	0.296465	68	23.2082
165	P	TM 4	Cytoplasmic	0.524985	147	50.1706
166	I	TM 4	Cytoplasmic	0.947639	200	68.2594
167	N	TM 4	Cytoplasmic	0.280557	64	21.843
168	M	TM 4	Cytoplasmic	0.187412	24	8.19113
169	F	TM 4	Cytoplasmic	0.484593	137	46.7577
170	F	TM 4	Cytoplasmic	0.282916	66	22.5256
171	C	TM 4	Cytoplasmic	0.167342	18	6.14334
172	F	TM 4	Cytoplasmic	0.295346	67	22.8669
173	L	TM 4	Cytoplasmic	0.990218	205	69.9659
174	I	TM 4	Cytoplasmic	0.672476	170	58.0205
175	L	TM 4	Cytoplasmic	0.440779	129	44.0273
176	R	TM-connecting loop	Cytoplasmic	1.41376	233	79.5222
177	Y	TM-connecting loop	Cytoplasmic	0.525431	148	50.5119
178	R	TM-connecting loop	Cytoplasmic	0.83665	186	63.4812
179	Y	TM-connecting loop	Cytoplasmic	0.281675	65	22.1843
180	H	TM-connecting loop	Cytoplasmic	0.23382	43	14.6758
181	L	TM 5	Cytoplasmic	0.371938	94	32.0819
182	Y	TM 5	Cytoplasmic	0.814471	184	62.7986
183	N	TM 5	Cytoplasmic	0.225005	37	12.628
184	Y	TM 5	Cytoplasmic	0.381213	99	33.7884
185	L	TM 5	Cytoplasmic	1.5814	238	81.2287
186	G	TM 5	Cytoplasmic	0.434919	125	42.6621
187	A	TM 5	Cytoplasmic	0.420871	122	41.6382
188	V	TM 5	Cytoplasmic	3.50125	281	95.9044
189	I	TM 5	Cytoplasmic	0.566371	155	52.901
190	I	TM 5	Vacuolar	0.246861	52	17.7474
191	V	TM 5	Vacuolar	0.780592	179	61.0922
192	V	TM 5	Vacuolar	1.53828	235	80.2048
193	T	TM 5	Vacuolar	0.370022	93	31.7406
194	I	TM 5	Vacuolar	0.223256	35	11.9454
195	A	TM 5	Vacuolar	0.604876	162	55.2901
196	L	TM 5	Vacuolar	3.48146	280	95.5631
197	V	TM 5	Vacuolar	0.436432	127	43.3447
198	E	TM 5	Vacuolar	0.518016	145	49.4881
199	M	TM 5	Vacuolar	3.68668	283	96.587
200	K	TM 5	Vacuolar	2.69731	269	91.8089
201	L	TM 5	Vacuolar	0.697332	173	59.0444
202	S	TM 5	Vacuolar	0.361273	91	31.058
203	F	TM 5	Vacuolar	1.12288	211	72.0137
204	E	TM-connecting loop	Vacuolar	0.868894	189	64.5051
205	T	TM-connecting loop	Vacuolar	1.01282	206	70.3072
206	Q	TM-connecting loop	Vacuolar	0.675187	171	58.3618
207	E	TM-connecting loop	Vacuolar	1.75744	243	82.9352
208	E	TM-connecting loop	Vacuolar	0.750861	178	60.7509
209	N	TM-connecting loop	Vacuolar	0.38598	103	35.1536
210	S	TM-connecting loop	Vacuolar	0.267017	59	20.1365
211	I	TM 6	Vacuolar	0.298508	69	23.5495
212	I	TM 6	Vacuolar	0.41542	120	40.9556
213	F	TM 6	Vacuolar	0.236886	47	16.041
214	N	TM 6	Vacuolar	0.212988	32	10.9215
215	L	TM 6	Vacuolar	0.394812	113	38.5666
216	V	TM 6	Vacuolar	1.1167	209	71.3311
217	L	TM 6	Vacuolar	1.17242	214	73.0375
218	I	TM 6	Vacuolar	0.618841	163	55.6314
219	S	TM 6	Vacuolar	2.65431	267	91.1263
220	A	TM 6	Vacuolar	2.46703	261	89.0785
221	L	TM 6	Vacuolar	0.742167	177	60.4096
222	I	TM 6	Vacuolar	0.710591	175	59.727
223	P	TM 6	Cytoplasmic	0.540184	150	51.1945
224	V	TM 6	Cytoplasmic	1.15483	212	72.3549
225	C	TM 6	Cytoplasmic	0.575584	157	53.5836
226	F	TM 6	Cytoplasmic	0.266499	57	19.4539
227	S	TM 6	Cytoplasmic	0.31033	75	25.5973
228	N	TM 6	Cytoplasmic	0.405979	118	40.273
229	M	TM 6	Cytoplasmic	0.208778	31	10.5802
230	T	TM 6	Cytoplasmic	0.390322	108	36.8601
231	R	TM 6	Cytoplasmic	0.501645	141	48.1229
232	E	TM 6	Cytoplasmic	0.428118	123	41.9795
233	I	TM 6	Cytoplasmic	1.30026	227	77.4744
234	V	TM 6	Cytoplasmic	1.18705	216	73.7201
235	F	TM 6	Cytoplasmic	0.47235	135	46.0751
236	K	TM 6	Cytoplasmic	0.587801	161	54.9488
237	K	TM 6	Cytoplasmic	0.553242	151	51.5358
238	Y	TM 6	Cytoplasmic	0.953568	202	68.942
239	K	TM-connecting loop	Cytoplasmic	0.393061	111	37.884
240	I	TM-connecting loop	Cytoplasmic	0.451183	131	44.7099
241	D	TM-connecting loop	Cytoplasmic	1.28619	226	77.1331
242	I	TM-connecting loop	Cytoplasmic	0.496442	138	47.099
243	L	TM-connecting loop	Cytoplasmic	1.12245	210	71.6724
244	R	TM-connecting loop	Cytoplasmic	1.06905	208	70.9898
245	L	TM-connecting loop	Cytoplasmic	0.386674	104	35.4949
246	N	TM 7	Cytoplasmic	0.381584	100	34.1297
247	A	TM 7	Cytoplasmic	0.531272	149	50.8532
248	M	TM 7	Cytoplasmic	2.09082	251	85.6655
249	V	TM 7	Cytoplasmic	0.928714	195	66.5529
250	S	TM 7	Cytoplasmic	1.35832	229	78.157
251	F	TM 7	Cytoplasmic	1.2482	222	75.7679
252	F	TM 7	Cytoplasmic	0.570307	156	53.2423
253	Q	TM 7	Cytoplasmic	0.49707	139	47.4403
254	L	TM 7	Cytoplasmic	1.57059	236	80.5461
255	F	TM 7	Cytoplasmic	0.665327	167	56.9966
256	T	TM 7	Cytoplasmic	0.497851	140	47.7816
257	S	TM 7	Vacuolar	0.941394	198	67.5768
258	C	TM 7	Vacuolar	1.19727	217	74.0614
259	L	TM 7	Vacuolar	0.857685	187	63.8225
260	I	TM 7	Vacuolar	1.06401	207	70.6485
261	L	TM 7	Vacuolar	0.358367	89	30.3754
262	P	TM 7	Vacuolar	0.36112	90	30.7167
263	V	TM 7	Vacuolar	0.555556	153	52.2184
264	Y	TM 7	Vacuolar	0.366573	92	31.3993
265	T	TM 7	Vacuolar	0.387017	106	36.1775
266	L	TM-connecting loop	Vacuolar	0.626618	165	56.314
267	P	TM-connecting loop	Vacuolar	0.620754	164	55.9727
268	F	TM-connecting loop	Vacuolar	0.343247	83	28.3276
269	L	TM-connecting loop	Vacuolar	NA	NA	NA
270	K	TM-connecting loop	Vacuolar	NA	NA	NA
271	Q	TM-connecting loop	Vacuolar	NA	NA	NA
272	L	TM-connecting loop	Vacuolar	NA	NA	NA
273	H	TM-connecting loop	Vacuolar	NA	NA	NA
274	L	TM-connecting loop	Vacuolar	NA	NA	NA
275	P	TM-connecting loop	Vacuolar	NA	NA	NA
276	Y	TM-connecting loop	Vacuolar	NA	NA	NA
277	N	TM-connecting loop	Vacuolar	NA	NA	NA
278	E	TM-connecting loop	Vacuolar	NA	NA	NA
279	I	TM-connecting loop	Vacuolar	NA	NA	NA
280	W	TM-connecting loop	Vacuolar	NA	NA	NA
281	T	TM-connecting loop	Vacuolar	NA	NA	NA
282	N	TM-connecting loop	Vacuolar	NA	NA	NA
283	I	TM-connecting loop	Vacuolar	NA	NA	NA
284	K	TM-connecting loop	Vacuolar	NA	NA	NA
285	N	TM-connecting loop	Vacuolar	NA	NA	NA
286	G	TM-connecting loop	Vacuolar	NA	NA	NA
287	F	TM-connecting loop	Vacuolar	NA	NA	NA
288	A	TM-connecting loop	Vacuolar	NA	NA	NA
289	C	TM-connecting loop	Vacuolar	NA	NA	NA
290	L	TM-connecting loop	Vacuolar	NA	NA	NA
291	F	TM-connecting loop	Vacuolar	NA	NA	NA
292	L	TM-connecting loop	Vacuolar	NA	NA	NA
293	G	TM-connecting loop	Vacuolar	NA	NA	NA
294	R	TM-connecting loop	Vacuolar	NA	NA	NA
295	N	TM-connecting loop	Vacuolar	NA	NA	NA
296	T	TM-connecting loop	Vacuolar	NA	NA	NA
297	V	TM-connecting loop	Vacuolar	NA	NA	NA
298	V	TM-connecting loop	Vacuolar	NA	NA	NA
299	E	TM-connecting loop	Vacuolar	NA	NA	NA
300	N	TM-connecting loop	Vacuolar	NA	NA	NA
301	C	TM-connecting loop	Vacuolar	NA	NA	NA
302	G	TM-connecting loop	Vacuolar	NA	NA	NA
303	L	TM-connecting loop	Vacuolar	NA	NA	NA
304	G	TM-connecting loop	Vacuolar	NA	NA	NA
305	M	TM-connecting loop	Vacuolar	NA	NA	NA
306	A	TM-connecting loop	Vacuolar	NA	NA	NA
307	K	TM-connecting loop	Vacuolar	NA	NA	NA
308	L	TM-connecting loop	Vacuolar	NA	NA	NA
309	C	TM-connecting loop	Vacuolar	NA	NA	NA
310	D	TM-connecting loop	Vacuolar	NA	NA	NA
311	D	TM-connecting loop	Vacuolar	NA	NA	NA
312	C	TM-connecting loop	Vacuolar	NA	NA	NA
313	D	TM-connecting loop	Vacuolar	NA	NA	NA
314	G	TM-connecting loop	Vacuolar	0.227778	40	13.6519
315	A	TM 8	Vacuolar	0.253028	54	18.43
316	W	TM 8	Vacuolar	0.302249	72	24.5734
317	K	TM 8	Vacuolar	0.35178	86	29.3515
318	T	TM 8	Vacuolar	0.41702	121	41.2969
319	F	TM 8	Vacuolar	0.904622	193	65.8703
320	A	TM 8	Vacuolar	2.57661	265	90.4437
321	L	TM 8	Vacuolar	2.28775	257	87.7133
322	F	TM 8	Vacuolar	1.57409	237	80.8874
323	S	TM 8	Vacuolar	0.467935	133	45.3925
324	F	TM 8	Vacuolar	0.331076	79	26.9625
325	F	TM 8	Vacuolar	0.198769	28	9.55631
326	N	TM 8	Vacuolar	0.137581	11	3.75427
327	I	TM 8	Vacuolar	0.137415	10	3.41297
328	C	TM 8	Vacuolar	0.169949	19	6.48464
329	D	TM 8	Cytoplasmic	0.1871	23	7.84983
330	N	TM 8	Cytoplasmic	0.279098	63	21.5017
331	L	TM 8	Cytoplasmic	0.387803	107	36.5188
332	I	TM 8	Cytoplasmic	0.963738	203	69.2833
333	T	TM 8	Cytoplasmic	1.28429	225	76.7918
334	S	TM 8	Cytoplasmic	0.895723	191	65.1877
335	Y	TM 8	Cytoplasmic	1.18065	215	73.3788
336	I	TM 8	Cytoplasmic	0.504848	142	48.4642
337	I	TM 8	Cytoplasmic	0.402947	117	39.9317
338	D	TM 8	Cytoplasmic	2.24491	256	87.372
339	K	TM 8	Cytoplasmic	1.31268	228	77.8157
340	F	TM 8	Cytoplasmic	0.302672	73	24.9147
341	S	TM-connecting loop	Cytoplasmic	0.230868	41	13.9932
342	T	TM 9	Cytoplasmic	0.128365	7	2.38908
343	M	TM 9	Cytoplasmic	0.112353	1	0.341297
344	T	TM 9	Cytoplasmic	0.121103	3	1.02389
345	Y	TM 9	Cytoplasmic	0.116845	2	0.682594
346	T	TM 9	Cytoplasmic	0.129407	8	2.73038
347	I	TM 9	Cytoplasmic	0.124408	4	1.36519
348	V	TM 9	Cytoplasmic	0.140001	12	4.09556
349	S	TM 9	Cytoplasmic	0.145642	13	4.43686
350	C	TM 9	Cytoplasmic	0.132108	9	3.07167
351	I	TM 9	Vacuolar	0.147262	14	4.77816
352	Q	TM 9	Vacuolar	0.126012	5	1.70648
353	G	TM 9	Vacuolar	0.126303	6	2.04778
354	P	TM 9	Vacuolar	0.157693	17	5.80205
355	A	TM 9	Vacuolar	0.157305	16	5.46075
356	I	TM 9	Vacuolar	0.149867	15	5.11945
357	A	TM 9	Vacuolar	0.23687	46	15.6997
358	I	TM 9	Vacuolar	0.197053	26	8.87372
359	A	TM 9	Vacuolar	0.180655	21	7.16724
360	Y	TM 9	Vacuolar	0.236229	45	15.3584
361	Y	TM 9	Vacuolar	0.247778	53	18.0887
362	F	TM-connecting loop	Vacuolar	0.19864	27	9.21502
363	K	TM-connecting loop	Vacuolar	0.26684	58	19.7952
364	F	TM-connecting loop	Vacuolar	0.275012	61	20.8191
365	L	TM-connecting loop	Vacuolar	0.37987	98	33.4471
366	A	TM-connecting loop	Vacuolar	0.298515	70	23.8908
367	G	TM-connecting loop	Vacuolar	0.302238	71	24.2321
368	D	TM-connecting loop	Vacuolar	0.411976	119	40.6143
369	V	TM-connecting loop	Vacuolar	1.23179	219	74.744
370	V	TM-connecting loop	Vacuolar	0.701123	174	59.3857
371	R	TM-connecting loop	Vacuolar	0.932913	197	67.2355
372	E	TM-connecting loop	Vacuolar	2.35335	258	88.0546
373	P	TM-connecting loop	Vacuolar	0.638653	166	56.6553
374	R	TM-connecting loop	Vacuolar	0.576644	158	53.9249
375	L	TM-connecting loop	Vacuolar	2.17302	254	86.6894
376	L	TM 10	Vacuolar	0.687438	172	58.7031
377	D	TM 10	Vacuolar	0.356921	88	30.0341
378	F	TM 10	Vacuolar	0.515277	144	49.1468
379	V	TM 10	Vacuolar	1.83674	245	83.6177
380	T	TM 10	Vacuolar	0.399095	116	39.5904
381	L	TM 10	Vacuolar	0.239606	48	16.3823
382	F	TM 10	Vacuolar	0.94366	199	67.9181
383	G	TM 10	Vacuolar	0.435952	126	43.0034
384	Y	TM 10	Vacuolar	0.178832	20	6.82594
385	L	TM 10	Vacuolar	0.386809	105	35.8362
386	F	TM 10	Cytoplasmic	1.73107	242	82.5939
387	G	TM 10	Cytoplasmic	0.376712	97	33.1058
388	S	TM 10	Cytoplasmic	0.394419	112	38.2253
389	I	TM 10	Cytoplasmic	0.880688	190	64.8464
390	I	TM 10	Cytoplasmic	1.15646	213	72.6962
391	Y	TM 10	Cytoplasmic	0.262643	55	18.7713
392	R	TM 10	Cytoplasmic	0.384004	102	34.8123
393	V	TM 10	Cytoplasmic	2.23555	255	87.0307
394	G	TM 10	Cytoplasmic	0.397695	114	38.9078
395	N	TM 10	Cytoplasmic	0.242361	50	17.0648
396	I	TM 10	Cytoplasmic	0.584902	160	54.6075
397	I	TM 10	Cytoplasmic	0.808082	183	62.4573
398	L	C-terminal	Cytoplasmic	0.392943	110	37.5427
399	E	C-terminal	Cytoplasmic	NA	NA	NA
400	R	C-terminal	Cytoplasmic	NA	NA	NA
401	K	C-terminal	Cytoplasmic	NA	NA	NA
402	K	C-terminal	Cytoplasmic	NA	NA	NA
403	M	C-terminal	Cytoplasmic	NA	NA	NA
404	R	C-terminal	Cytoplasmic	NA	NA	NA
405	N	C-terminal	Cytoplasmic	NA	NA	NA
406	E	C-terminal	Cytoplasmic	NA	NA	NA
407	E	C-terminal	Cytoplasmic	NA	NA	NA
408	N	C-terminal	Cytoplasmic	NA	NA	NA
409	E	C-terminal	Cytoplasmic	NA	NA	NA
410	D	C-terminal	Cytoplasmic	NA	NA	NA
411	S	C-terminal	Cytoplasmic	NA	NA	NA
412	E	C-terminal	Cytoplasmic	NA	NA	NA
413	G	C-terminal	Cytoplasmic	NA	NA	NA
414	E	C-terminal	Cytoplasmic	NA	NA	NA
415	L	C-terminal	Cytoplasmic	NA	NA	NA
416	T	C-terminal	Cytoplasmic	NA	NA	NA
417	N	C-terminal	Cytoplasmic	NA	NA	NA
418	V	C-terminal	Cytoplasmic	NA	NA	NA
419	D	C-terminal	Cytoplasmic	NA	NA	NA
420	S	C-terminal	Cytoplasmic	NA	NA	NA
421	I	C-terminal	Cytoplasmic	NA	NA	NA
422	I	C-terminal	Cytoplasmic	NA	NA	NA
423	T	C-terminal	Cytoplasmic	NA	NA	NA
424	Q	C-terminal	Cytoplasmic	NA	NA	NA
